# Supplementary material for: On a new genus and species of karst-dwelling freshwater crab (Crustacea, Brachyura, Potamidae) from Peninsular Malaysia
Source: Zookeys. 2026 Apr 9;1277:113–36. doi: 10.3897/zookeys.1277.181453 (PMC13087658; doi:10.3897/zookeys.1277.181453)
Supplement: XML Treatment for Merapohra [file zookeys.1277.181453-treatment1.xml]

<!DOCTYPE tp:taxon-treatment
  PUBLIC "-//TaxonX//DTD Taxonomic Treatment Publishing DTD v0 20100105//EN" "tax-treatment-NSO.dtd">
<tp:taxon-treatment xmlns:tp="http://www.plazi.org/taxpub"><tp:treatment-meta><kwd-group><label>Taxon classification</label><kwd>
                <named-content content-type="kingdom">
                  <named-content content-type="taxon-name">
                    <named-content content-type="kingdom">Animalia</named-content>
                  </named-content>
                </named-content>
              </kwd><kwd>
                <named-content content-type="infraorder">
Brachyura</named-content>
              </kwd><kwd>
                <named-content content-type="family">Potamidae</named-content>
              </kwd></kwd-group><mixed-citation publication-type="journal"><person-group><name><surname>Tan</surname><given-names>Zhi Wan</given-names></name><name><surname>Ooi</surname><given-names>Qie</given-names></name><name><surname>Ng</surname><given-names>Peter K. L.</given-names></name></person-group><article-title>On a new genus and species of karst-dwelling freshwater crab (<tp:taxon-name><tp:taxon-name-part taxon-name-part-type="subphylum" reg="Crustacea">Crustacea</tp:taxon-name-part></tp:taxon-name>, <tp:taxon-name><tp:taxon-name-part taxon-name-part-type="infraorder" reg="Brachyura">Brachyura</tp:taxon-name-part></tp:taxon-name>, <tp:taxon-name><tp:taxon-name-part taxon-name-part-type="family" reg="Potamidae">Potamidae</tp:taxon-name-part></tp:taxon-name>) from Peninsular Malaysia</article-title><source>Zookeys</source><day>09</day><month>04</month><year>2026</year><volume>1277</volume><fpage>113</fpage><lpage>136</lpage><pub-id pub-id-type="doi">10.3897/zookeys.1277.181453</pub-id></mixed-citation></tp:treatment-meta><tp:nomenclature><label>Genus</label><tp:taxon-name><object-id xmlns:xlink="http://www.w3.org/1999/xlink" content-type="arpha" xlink:type="simple">B39BDD45-5FC2-5F01-AA2A-9B531C885980</object-id>
                    		<tp:taxon-name-part taxon-name-part-type="genus" reg="Merapohra">Merapohra</tp:taxon-name-part>
                    	
                    		<object-id xmlns:xlink="http://www.w3.org/1999/xlink" content-type="zoobank" xlink:type="simple">https://zoobank.org/A5B24EEC-728D-4F5F-A31D-55196F7D6085</object-id>
                    	</tp:taxon-name><tp:taxon-status xmlns:xlink="http://www.w3.org/1999/xlink" xlink:type="simple">gen. nov.</tp:taxon-status><xref ref-type="fig" rid="F2">Figs 2</xref><xref ref-type="fig" rid="F3">, 3</xref><xref ref-type="fig" rid="F4">, 4</xref><xref ref-type="fig" rid="F5">, 5</xref><xref ref-type="fig" rid="F6">, 6</xref><xref ref-type="fig" rid="F7">, 7</xref></tp:nomenclature><tp:treatment-sec sec-type="Type species"><title>Type species.</title><p><italic><tp:taxon-name><tp:taxon-name-part taxon-name-part-type="genus" reg="Merapohra">Merapohra</tp:taxon-name-part> <tp:taxon-name-part taxon-name-part-type="species" reg="karsticola">karsticola</tp:taxon-name-part></tp:taxon-name></italic> sp. nov. by monotypy.</p><fig id="F2" position="float" orientation="portrait"><object-id xmlns:xlink="http://www.w3.org/1999/xlink" content-type="doi" xlink:type="simple">10.3897/zookeys.1277.181453.figure2</object-id><object-id xmlns:xlink="http://www.w3.org/1999/xlink" content-type="arpha" xlink:type="simple">59CD2175-961D-51A6-88CB-67ADE49EE682</object-id><label>Figure 2.</label><caption><p><italic><tp:taxon-name><tp:taxon-name-part taxon-name-part-type="genus" reg="Merapohra">Merapohra</tp:taxon-name-part> <tp:taxon-name-part taxon-name-part-type="species" reg="karsticola">karsticola</tp:taxon-name-part></tp:taxon-name></italic> gen. nov. et sp. nov. Holotype, male (37.2 × 26.7 mm) (<named-content xmlns:xlink="http://www.w3.org/1999/xlink" content-type="dwc:collectionCode" xlink:title="Zoological Reference Collection" xlink:href="https://scientific-collections.gbif.org/collection/b1b1a075-171f-4a3c-b4c5-3668c1184b79" xlink:type="simple">ZRC</named-content> 2024.0327). <bold>A</bold>. Overall dorsal view; <bold>B</bold>. Dorsal view of carapace; <bold>C</bold>. Frontal view; <bold>D</bold>. Antennae, antennules, and epistome (left side denuded); <bold>E</bold>. Chelipeds.</p></caption><graphic xmlns:xlink="http://www.w3.org/1999/xlink" xlink:href="zookeys-1277-113_article-181453__-g002.jpg" id="oo_1589380.jpg" position="float" orientation="portrait" xlink:type="simple"><uri content-type="original_file" xlink:type="simple">https://binary.pensoft.net/fig/1589380</uri></graphic></fig><fig id="F3" position="float" orientation="portrait"><object-id xmlns:xlink="http://www.w3.org/1999/xlink" content-type="doi" xlink:type="simple">10.3897/zookeys.1277.181453.figure3</object-id><object-id xmlns:xlink="http://www.w3.org/1999/xlink" content-type="arpha" xlink:type="simple">3EFF3ECF-78D6-5408-9FCA-7054627B4DDF</object-id><label>Figure 3.</label><caption><p><italic><tp:taxon-name><tp:taxon-name-part taxon-name-part-type="genus" reg="Merapohra">Merapohra</tp:taxon-name-part> <tp:taxon-name-part taxon-name-part-type="species" reg="karsticola">karsticola</tp:taxon-name-part></tp:taxon-name></italic> gen. nov. et sp. nov. Holotype, male (37.2 × 26.7 mm) (<named-content xmlns:xlink="http://www.w3.org/1999/xlink" content-type="dwc:collectionCode" xlink:title="Zoological Reference Collection" xlink:href="https://scientific-collections.gbif.org/collection/b1b1a075-171f-4a3c-b4c5-3668c1184b79" xlink:type="simple">ZRC</named-content> 2024.0327). <bold>A</bold>. Thoracic sternum, pleonal somite 4–6, and telson (left side denuded); <bold>B</bold>. Pleon somites 1–5; <bold>C</bold>. Posterior thoracic sternum, pleonal somite 3–6, and telson; <bold>D</bold>. Sternopleonal cavity and right <abbrev xmlns:xlink="http://www.w3.org/1999/xlink" xlink:title="male first gonopod" xlink:type="simple">G1</abbrev>.</p></caption><graphic xmlns:xlink="http://www.w3.org/1999/xlink" xlink:href="zookeys-1277-113_article-181453__-g003.jpg" id="oo_1589381.jpg" position="float" orientation="portrait" xlink:type="simple"><uri content-type="original_file" xlink:type="simple">https://binary.pensoft.net/fig/1589381</uri></graphic></fig><fig id="F4" position="float" orientation="portrait"><object-id xmlns:xlink="http://www.w3.org/1999/xlink" content-type="doi" xlink:type="simple">10.3897/zookeys.1277.181453.figure4</object-id><object-id xmlns:xlink="http://www.w3.org/1999/xlink" content-type="arpha" xlink:type="simple">28640D1D-1344-5313-8FEF-16115B348B80</object-id><label>Figure 4.</label><caption><p><italic><tp:taxon-name><tp:taxon-name-part taxon-name-part-type="genus" reg="Merapohra">Merapohra</tp:taxon-name-part> <tp:taxon-name-part taxon-name-part-type="species" reg="karsticola">karsticola</tp:taxon-name-part></tp:taxon-name></italic> gen. nov. et sp. nov. Holotype, male (37.2 × 26.7 mm) (<named-content xmlns:xlink="http://www.w3.org/1999/xlink" content-type="dwc:collectionCode" xlink:title="Zoological Reference Collection" xlink:href="https://scientific-collections.gbif.org/collection/b1b1a075-171f-4a3c-b4c5-3668c1184b79" xlink:type="simple">ZRC</named-content> 2024.0327). <bold>A</bold>. Left <abbrev xmlns:xlink="http://www.w3.org/1999/xlink" xlink:title="male first gonopod" xlink:type="simple">G1</abbrev> (ventral view); <bold>B</bold>. Left <abbrev xmlns:xlink="http://www.w3.org/1999/xlink" xlink:title="male first gonopod" xlink:type="simple">G1</abbrev> (dorsal view); <bold>C</bold>. Distal part of left <abbrev xmlns:xlink="http://www.w3.org/1999/xlink" xlink:title="male first gonopod" xlink:type="simple">G1</abbrev> (ventral view); <bold>D</bold>. Distal part of left <abbrev xmlns:xlink="http://www.w3.org/1999/xlink" xlink:title="male first gonopod" xlink:type="simple">G1</abbrev> (dorsal view); <bold>E</bold>. Left <abbrev xmlns:xlink="http://www.w3.org/1999/xlink" xlink:title="male second gonopod" xlink:type="simple">G2</abbrev>; <bold>F</bold>. Left third maxilliped (flagellum set in front of merus, typically positioned behind merus at rest). Scale bar: 2 mm.</p></caption><graphic xmlns:xlink="http://www.w3.org/1999/xlink" xlink:href="zookeys-1277-113_article-181453__-g004.jpg" id="oo_1589382.jpg" position="float" orientation="portrait" xlink:type="simple"><uri content-type="original_file" xlink:type="simple">https://binary.pensoft.net/fig/1589382</uri></graphic></fig><fig id="F5" position="float" orientation="portrait"><object-id xmlns:xlink="http://www.w3.org/1999/xlink" content-type="doi" xlink:type="simple">10.3897/zookeys.1277.181453.figure5</object-id><object-id xmlns:xlink="http://www.w3.org/1999/xlink" content-type="arpha" xlink:type="simple">73360BBF-6A44-544D-8CFA-93349665DF5F</object-id><label>Figure 5.</label><caption><p><italic><tp:taxon-name><tp:taxon-name-part taxon-name-part-type="genus" reg="Merapohra">Merapohra</tp:taxon-name-part> <tp:taxon-name-part taxon-name-part-type="species" reg="karsticola">karsticola</tp:taxon-name-part></tp:taxon-name></italic> gen. nov. et sp. nov. Paratype, female (36.8 × 26.5 mm) (<named-content xmlns:xlink="http://www.w3.org/1999/xlink" content-type="dwc:collectionCode" xlink:title="Zoological Reference Collection" xlink:href="https://scientific-collections.gbif.org/collection/b1b1a075-171f-4a3c-b4c5-3668c1184b79" xlink:type="simple">ZRC</named-content> 2024.0328). <bold>A</bold>. Overall dorsal view; <bold>B</bold>. Pleonal somites 4–6 and telson; <bold>C</bold>. Sternopleonal cavity and vulvae.</p></caption><graphic xmlns:xlink="http://www.w3.org/1999/xlink" xlink:href="zookeys-1277-113_article-181453__-g005.jpg" id="oo_1589383.jpg" position="float" orientation="portrait" xlink:type="simple"><uri content-type="original_file" xlink:type="simple">https://binary.pensoft.net/fig/1589383</uri></graphic></fig><fig id="F6" position="float" orientation="portrait"><object-id xmlns:xlink="http://www.w3.org/1999/xlink" content-type="doi" xlink:type="simple">10.3897/zookeys.1277.181453.figure6</object-id><object-id xmlns:xlink="http://www.w3.org/1999/xlink" content-type="arpha" xlink:type="simple">4DF5DC26-5AD1-5BAB-903C-35F82195FE46</object-id><label>Figure 6.</label><caption><p><italic><tp:taxon-name><tp:taxon-name-part taxon-name-part-type="genus" reg="Merapohra">Merapohra</tp:taxon-name-part> <tp:taxon-name-part taxon-name-part-type="species" reg="karsticola">karsticola</tp:taxon-name-part></tp:taxon-name></italic> gen. nov. et sp. nov. Colour in life (freshly preserved). <bold>A–C</bold>. Holotype, male (37.2 × 26.7 mm) (<named-content xmlns:xlink="http://www.w3.org/1999/xlink" content-type="dwc:collectionCode" xlink:title="Zoological Reference Collection" xlink:href="https://scientific-collections.gbif.org/collection/b1b1a075-171f-4a3c-b4c5-3668c1184b79" xlink:type="simple">ZRC</named-content> 2024.0327); <bold>D–F</bold>. Paratype, female (36.8 × 26.5 mm) (<named-content xmlns:xlink="http://www.w3.org/1999/xlink" content-type="dwc:collectionCode" xlink:title="Zoological Reference Collection" xlink:href="https://scientific-collections.gbif.org/collection/b1b1a075-171f-4a3c-b4c5-3668c1184b79" xlink:type="simple">ZRC</named-content> 2024.0328). <bold>A, D</bold>. Overall dorsal view; <bold>B, E</bold>. Ventral view; <bold>C, F</bold>. Frontal view.</p></caption><graphic xmlns:xlink="http://www.w3.org/1999/xlink" xlink:href="zookeys-1277-113_article-181453__-g006.jpg" id="oo_1589384.jpg" position="float" orientation="portrait" xlink:type="simple"><uri content-type="original_file" xlink:type="simple">https://binary.pensoft.net/fig/1589384</uri></graphic></fig><fig id="F7" position="float" orientation="portrait"><object-id xmlns:xlink="http://www.w3.org/1999/xlink" content-type="doi" xlink:type="simple">10.3897/zookeys.1277.181453.figure7</object-id><object-id xmlns:xlink="http://www.w3.org/1999/xlink" content-type="arpha" xlink:type="simple">73A9694A-7CCF-55F9-9FD6-86665DDAF39A</object-id><label>Figure 7.</label><caption><p><italic><tp:taxon-name><tp:taxon-name-part taxon-name-part-type="genus" reg="Merapohra">Merapohra</tp:taxon-name-part> <tp:taxon-name-part taxon-name-part-type="species" reg="karsticola">karsticola</tp:taxon-name-part></tp:taxon-name></italic> gen. nov. et sp. nov., in life. <bold>A</bold>. Holotype, male (37.2 × 26.7 mm) (<named-content xmlns:xlink="http://www.w3.org/1999/xlink" content-type="dwc:collectionCode" xlink:title="Zoological Reference Collection" xlink:href="https://scientific-collections.gbif.org/collection/b1b1a075-171f-4a3c-b4c5-3668c1184b79" xlink:type="simple">ZRC</named-content> 2024.0327); <bold>B</bold>. Paratype, female (30.0 × 21.4 mm) (<named-content xmlns:xlink="http://www.w3.org/1999/xlink" content-type="dwc:collectionCode" xlink:title="Zoological Reference Collection" xlink:href="https://scientific-collections.gbif.org/collection/b1b1a075-171f-4a3c-b4c5-3668c1184b79" xlink:type="simple">ZRC</named-content> 2024.0328). (Photo credit: Mr. Ang Yu Pin for the paratype).</p></caption><graphic xmlns:xlink="http://www.w3.org/1999/xlink" xlink:href="zookeys-1277-113_article-181453__-g007.jpg" id="oo_1589385.jpg" position="float" orientation="portrait" xlink:type="simple"><uri content-type="original_file" xlink:type="simple">https://binary.pensoft.net/fig/1589385</uri></graphic></fig></tp:treatment-sec><tp:treatment-sec sec-type="Comparative material"><title>Comparative material.</title><p><bold><italic><tp:taxon-name><tp:taxon-name-part taxon-name-part-type="genus" reg="Erebusa">Erebusa</tp:taxon-name-part> <tp:taxon-name-part taxon-name-part-type="species" reg="calobates">calobates</tp:taxon-name-part></tp:taxon-name></italic> Yeo &amp; Ng, 1999. <italic>Holotype</italic></bold>. Laos • male; 20.8 × 17.8 mm; Khammouan Province, <abbrev xmlns:xlink="http://www.w3.org/1999/xlink" xlink:title="cave (in Thai and Lao)" xlink:type="simple">Tham</abbrev> Tê, near <abbrev xmlns:xlink="http://www.w3.org/1999/xlink" xlink:title="village (in Thai and Lao)" xlink:type="simple">Ban</abbrev> Na; 11 Feb. 1998; L. Deharveng &amp; A. Bedos leg.; <named-content xmlns:xlink="http://www.w3.org/1999/xlink" content-type="dwc:collectionCode" xlink:title="Zoological Reference Collection" xlink:href="https://scientific-collections.gbif.org/collection/b1b1a075-171f-4a3c-b4c5-3668c1184b79" xlink:type="simple">ZRC</named-content> 1998.1073. <bold><italic>Paratypes</italic></bold>. Laos • 2 males; 20.0 × 17.4 mm, 19.9 × 17.5 mm; 1 juvenile; same data as holotype; <named-content xmlns:xlink="http://www.w3.org/1999/xlink" content-type="dwc:collectionCode" xlink:title="Zoological Reference Collection" xlink:href="https://scientific-collections.gbif.org/collection/b1b1a075-171f-4a3c-b4c5-3668c1184b79" xlink:type="simple">ZRC</named-content> 1998.1074–1075 • 1 ovigerous female; 23.0 × 19.3 mm; Khammouan Province, <abbrev xmlns:xlink="http://www.w3.org/1999/xlink" xlink:title="cave (in Thai and Lao)" xlink:type="simple">Tham</abbrev> Houai Say, near <abbrev xmlns:xlink="http://www.w3.org/1999/xlink" xlink:title="village (in Thai and Lao)" xlink:type="simple">Ban</abbrev> Khen; 26 Feb. 1998; F. Brehier leg.; <named-content xmlns:xlink="http://www.w3.org/1999/xlink" content-type="dwc:collectionCode" xlink:title="Zoological Reference Collection" xlink:href="https://scientific-collections.gbif.org/collection/b1b1a075-171f-4a3c-b4c5-3668c1184b79" xlink:type="simple">ZRC</named-content> 1998.1076.</p><p><bold><italic><tp:taxon-name><tp:taxon-name-part taxon-name-part-type="genus" reg="Johora">Johora</tp:taxon-name-part> <tp:taxon-name-part taxon-name-part-type="species" reg="grallator">grallator</tp:taxon-name-part></tp:taxon-name></italic> Ng, 1988. <italic>Holotype</italic></bold>. Peninsular Malaysia • female; 33.1 × 23.5 mm; Pahang, <abbrev xmlns:xlink="http://www.w3.org/1999/xlink" xlink:title="island (in Bahasa Malaysia)" xlink:type="simple">Pulau</abbrev> Tioman, <abbrev xmlns:xlink="http://www.w3.org/1999/xlink" xlink:title="mount (in Bahasa Malaysia)" xlink:type="simple">Gunung</abbrev> Kajang, 792 m <abbrev xmlns:xlink="http://www.w3.org/1999/xlink" xlink:title="above sea level" xlink:type="simple">asl</abbrev>, Ulu Lalang, in insect trap baited with coconut, ca <named-content xmlns:xlink="http://www.w3.org/1999/xlink" content-type="dwc:verbatimCoordinates" xlink:type="simple">2°51'23"N, 104°09'37"E</named-content>; 18 Jun. 1962; J.A. Bullock leg.; <named-content xmlns:xlink="http://www.w3.org/1999/xlink" content-type="dwc:collectionCode" xlink:title="Zoological Reference Collection" xlink:href="https://scientific-collections.gbif.org/collection/b1b1a075-171f-4a3c-b4c5-3668c1184b79" xlink:type="simple">ZRC</named-content> 1989.2691. <bold><italic>Non-type specimens</italic></bold>. Peninsular Malaysia • 2 juvenile males; 11.2 × 8.8 mm, 11.9 × 9.0 mm; Pahang, <abbrev xmlns:xlink="http://www.w3.org/1999/xlink" xlink:title="island (in Bahasa Malaysia)" xlink:type="simple">Pulau</abbrev> Tioman, <abbrev xmlns:xlink="http://www.w3.org/1999/xlink" xlink:title="mount (in Bahasa Malaysia)" xlink:type="simple">Gunung</abbrev> Kajang, under rock in dry cave; 27 Jun. 1996; T.H.T. Tan et al. leg.; <named-content xmlns:xlink="http://www.w3.org/1999/xlink" content-type="dwc:collectionCode" xlink:title="Zoological Reference Collection" xlink:href="https://scientific-collections.gbif.org/collection/b1b1a075-171f-4a3c-b4c5-3668c1184b79" xlink:type="simple">ZRC</named-content> 1996.1730 • 1 male; 32.7 × 23.1 mm; Pahang, <abbrev xmlns:xlink="http://www.w3.org/1999/xlink" xlink:title="island (in Bahasa Malaysia)" xlink:type="simple">Pulau</abbrev> Tioman, <abbrev xmlns:xlink="http://www.w3.org/1999/xlink" xlink:title="mount (in Bahasa Malaysia)" xlink:type="simple">Gunung</abbrev> Kajang, ca 700 m <abbrev xmlns:xlink="http://www.w3.org/1999/xlink" xlink:title="above sea level" xlink:type="simple">asl</abbrev>, on trail; 8 Jul. 2024; J. Bartels leg.; <named-content xmlns:xlink="http://www.w3.org/1999/xlink" content-type="dwc:collectionCode" xlink:title="Zoological Reference Collection" xlink:href="https://scientific-collections.gbif.org/collection/b1b1a075-171f-4a3c-b4c5-3668c1184b79" xlink:type="simple">ZRC</named-content> 2024.0159.</p><p><bold><italic><tp:taxon-name><tp:taxon-name-part taxon-name-part-type="genus" reg="Johora">Johora</tp:taxon-name-part> <tp:taxon-name-part taxon-name-part-type="species" reg="gua">gua</tp:taxon-name-part></tp:taxon-name></italic> Yeo, 2001. <italic>Holotype</italic></bold>. Peninsular Malaysia • male; 11.4 × 8.5 mm; <abbrev xmlns:xlink="http://www.w3.org/1999/xlink" xlink:title="island (in Bahasa Malaysia)" xlink:type="simple">Pulau</abbrev> Tioman, <abbrev xmlns:xlink="http://www.w3.org/1999/xlink" xlink:title="cave (in Bahasa Malaysia)" xlink:type="simple">Gua</abbrev> Tengkuk Ayer, route to <abbrev xmlns:xlink="http://www.w3.org/1999/xlink" xlink:title="mount (in Bahasa Malaysia)" xlink:type="simple">Gunung</abbrev> Kajang from Juara, ca 900 m <abbrev xmlns:xlink="http://www.w3.org/1999/xlink" xlink:title="above sea level" xlink:type="simple">asl</abbrev>; 1 Sep. 2000; H.H. Tan &amp; T.M. Leong leg.; <named-content xmlns:xlink="http://www.w3.org/1999/xlink" content-type="dwc:collectionCode" xlink:title="Zoological Reference Collection" xlink:href="https://scientific-collections.gbif.org/collection/b1b1a075-171f-4a3c-b4c5-3668c1184b79" xlink:type="simple">ZRC</named-content> 2000.2236.</p><p><bold><italic><tp:taxon-name><tp:taxon-name-part taxon-name-part-type="genus" reg="Johora">Johora</tp:taxon-name-part> <tp:taxon-name-part taxon-name-part-type="species" reg="punicea">punicea</tp:taxon-name-part></tp:taxon-name></italic> (Ng, 1985). <italic>Holotype</italic></bold>. Peninsular Malaysia • male; 19.7 × 15.5 mm; Pahang, <abbrev xmlns:xlink="http://www.w3.org/1999/xlink" xlink:title="island (in Bahasa Malaysia)" xlink:type="simple">Pulau</abbrev> Tioman, under rocks, on slope adjacent to <abbrev xmlns:xlink="http://www.w3.org/1999/xlink" xlink:title="river (in Bahasa Malaysia)" xlink:type="simple">Sungei</abbrev> Besar, ca 300 m <abbrev xmlns:xlink="http://www.w3.org/1999/xlink" xlink:title="above sea level" xlink:type="simple">asl</abbrev>; 20 Jun. 1984; P.K.L. Ng leg.; <named-content xmlns:xlink="http://www.w3.org/1999/xlink" content-type="dwc:collectionCode" xlink:title="Zoological Reference Collection" xlink:href="https://scientific-collections.gbif.org/collection/b1b1a075-171f-4a3c-b4c5-3668c1184b79" xlink:type="simple">ZRC</named-content> 1984.6803. <bold><italic>Paratypes</italic></bold>. Peninsular Malaysia • 1 male; 21.6 × 16.0 mm; 2 females; same data as holotype; <named-content xmlns:xlink="http://www.w3.org/1999/xlink" content-type="dwc:collectionCode" xlink:title="Zoological Reference Collection" xlink:href="https://scientific-collections.gbif.org/collection/b1b1a075-171f-4a3c-b4c5-3668c1184b79" xlink:type="simple">ZRC</named-content> 1984.6804–6806. <bold><italic>Non-type specimens</italic></bold>. Peninsular Malaysia • 1 female; 19.9 × 15.6 mm; Pahang, <abbrev xmlns:xlink="http://www.w3.org/1999/xlink" xlink:title="island (in Bahasa Malaysia)" xlink:type="simple">Pulau</abbrev> Tioman, Paya; Jul. 2018; Honours Class leg.; <named-content xmlns:xlink="http://www.w3.org/1999/xlink" content-type="dwc:collectionCode" xlink:title="Zoological Reference Collection" xlink:href="https://scientific-collections.gbif.org/collection/b1b1a075-171f-4a3c-b4c5-3668c1184b79" xlink:type="simple">ZRC</named-content> 2022.0102 • 1 ovigerous female; Pahang, <abbrev xmlns:xlink="http://www.w3.org/1999/xlink" xlink:title="village (in Bahasa Malaysia)" xlink:type="simple">Kampung</abbrev> Paya; 19 Sep. 1995; P.K.L. Ng leg.; <named-content xmlns:xlink="http://www.w3.org/1999/xlink" content-type="dwc:collectionCode" xlink:title="Zoological Reference Collection" xlink:href="https://scientific-collections.gbif.org/collection/b1b1a075-171f-4a3c-b4c5-3668c1184b79" xlink:type="simple">ZRC</named-content> 2018.1130 • 1 male; Pahang, <abbrev xmlns:xlink="http://www.w3.org/1999/xlink" xlink:title="island (in Bahasa Malaysia)" xlink:type="simple">Pulau</abbrev> Tioman, <abbrev xmlns:xlink="http://www.w3.org/1999/xlink" xlink:title="village (in Bahasa Malaysia)" xlink:type="simple">Kampung</abbrev> Paya; Jul. 2005; H.H. Tan leg.; <named-content xmlns:xlink="http://www.w3.org/1999/xlink" content-type="dwc:collectionCode" xlink:title="Zoological Reference Collection" xlink:href="https://scientific-collections.gbif.org/collection/b1b1a075-171f-4a3c-b4c5-3668c1184b79" xlink:type="simple">ZRC</named-content> 2018.1113.</p><p><bold><italic><tp:taxon-name><tp:taxon-name-part taxon-name-part-type="genus" reg="Demanietta">Demanietta</tp:taxon-name-part> <tp:taxon-name-part taxon-name-part-type="species" reg="sunthorni">sunthorni</tp:taxon-name-part></tp:taxon-name></italic> Lheknim, Leelawathanagoon &amp; Ng, 2023. <italic>Holotype</italic></bold>. Thailand • male; 36.6 × 27.7 mm; <abbrev xmlns:xlink="http://www.w3.org/1999/xlink" xlink:title="bay (in Thai)" xlink:type="simple">Ao</abbrev> Dan, south of Adang Island, unnamed creek, <named-content xmlns:xlink="http://www.w3.org/1999/xlink" content-type="dwc:verbatimCoordinates" xlink:type="simple">6°30.732'N, 99°18.226'E</named-content>, 35 m <abbrev xmlns:xlink="http://www.w3.org/1999/xlink" xlink:title="above sea level" xlink:type="simple">asl</abbrev>; 20 Oct. 2008; V. Lheknim &amp; P. Leelawathanagoon leg.; <named-content xmlns:xlink="http://www.w3.org/1999/xlink" content-type="dwc:collectionCode" xlink:title="Zoological Reference Collection" xlink:href="https://scientific-collections.gbif.org/collection/b1b1a075-171f-4a3c-b4c5-3668c1184b79" xlink:type="simple">ZRC</named-content> 2022.0826.</p><p><bold><italic><tp:taxon-name><tp:taxon-name-part taxon-name-part-type="genus" reg="Phaibulamon">Phaibulamon</tp:taxon-name-part> <tp:taxon-name-part taxon-name-part-type="species" reg="stilipes">stilipes</tp:taxon-name-part></tp:taxon-name></italic> Ng, 1992. <italic>Holotype</italic></bold>. Thailand • male; 28.5 × 22.7 mm; Kanchanaburi Province, Kwai Valley, <abbrev xmlns:xlink="http://www.w3.org/1999/xlink" xlink:title="cave (in Thai and Lao)" xlink:type="simple">Tham</abbrev> Nam Pah Khoan cave, from “K2” resurgence; 18 Aug. 1990; French Expedition Kwai 90 leg.; <named-content xmlns:xlink="http://www.w3.org/1999/xlink" content-type="dwc:collectionCode" xlink:title="Zoological Reference Collection" xlink:href="https://scientific-collections.gbif.org/collection/b1b1a075-171f-4a3c-b4c5-3668c1184b79" xlink:type="simple">ZRC</named-content> 1992.8325.</p><p><bold><italic><tp:taxon-name><tp:taxon-name-part taxon-name-part-type="genus" reg="Terrapotamon">Terrapotamon</tp:taxon-name-part> <tp:taxon-name-part taxon-name-part-type="species" reg="abbotti">abbotti</tp:taxon-name-part></tp:taxon-name></italic> (Rathbun, 1898). <italic>Non-type specimens</italic></bold>. Thailand • 3 males; 39.2 × 32.3 mm, 29.5 × 24.3 mm, 25.7 × 20.8 mm; 1 female; 33.4 × 27.8 mm; Surat Thani Province, Bon Baeng Bap, Ratthanikhom, <abbrev xmlns:xlink="http://www.w3.org/1999/xlink" xlink:title="district (in Thai)" xlink:type="simple">Amphoe</abbrev> Khiri; 16–19 Jul. 1983; T. Sisuchat &amp; D. Kuntisit leg.; <named-content xmlns:xlink="http://www.w3.org/1999/xlink" content-type="dwc:collectionCode" xlink:title="Zoological Reference Collection" xlink:href="https://scientific-collections.gbif.org/collection/b1b1a075-171f-4a3c-b4c5-3668c1184b79" xlink:type="simple">ZRC</named-content> 2012.0683.</p><p><bold><italic><tp:taxon-name><tp:taxon-name-part taxon-name-part-type="genus" reg="Terrapotamon">Terrapotamon</tp:taxon-name-part> <tp:taxon-name-part taxon-name-part-type="species" reg="longitarsus">longitarsus</tp:taxon-name-part></tp:taxon-name></italic> Lheknim &amp; Ng, 2016. <italic>Holotype</italic></bold>. Thailand • male; 47.4 × 38.6 mm; Satun Province, Muang Satun District, <abbrev xmlns:xlink="http://www.w3.org/1999/xlink" xlink:title="subdistrict (in Thai)" xlink:type="simple">Tambon</abbrev> Khuan Po, found dead on limestone bedrock at <abbrev xmlns:xlink="http://www.w3.org/1999/xlink" xlink:title="mount (in Thai)" xlink:type="simple">Khao</abbrev> Raya Bung Sa, southernmost of Nakhon Si Thammarat mountain range, 30 m <abbrev xmlns:xlink="http://www.w3.org/1999/xlink" xlink:title="above sea level" xlink:type="simple">asl</abbrev>; 9 Sep. 1999; V. Lheknim &amp; P. Leelawathanagoon leg.; <named-content xmlns:xlink="http://www.w3.org/1999/xlink" content-type="dwc:collectionCode" xlink:title="Zoological Reference Collection" xlink:href="https://scientific-collections.gbif.org/collection/b1b1a075-171f-4a3c-b4c5-3668c1184b79" xlink:type="simple">ZRC</named-content> 2016.0161.</p><p><bold><italic><tp:taxon-name><tp:taxon-name-part taxon-name-part-type="genus" reg="Terrapotamon">Terrapotamon</tp:taxon-name-part> <tp:taxon-name-part taxon-name-part-type="species" reg="palian">palian</tp:taxon-name-part></tp:taxon-name></italic> Ng &amp; Naiyanetr, 1998. <italic>Holotype</italic></bold>. Thailand • male; 24.6 × 20.5 mm; Trang Province, Palian District, Ton Tok Waterfall; 21 May 1976; P. Naiyanetr leg.; <named-content xmlns:xlink="http://www.w3.org/1999/xlink" content-type="dwc:collectionCode" xlink:title="Zoological Reference Collection" xlink:href="https://scientific-collections.gbif.org/collection/b1b1a075-171f-4a3c-b4c5-3668c1184b79" xlink:type="simple">ZRC</named-content> 2012.0685.</p><p><bold><italic><tp:taxon-name><tp:taxon-name-part taxon-name-part-type="genus" reg="Thampramon">Thampramon</tp:taxon-name-part> <tp:taxon-name-part taxon-name-part-type="species" reg="tonvuthi">tonvuthi</tp:taxon-name-part></tp:taxon-name></italic> Ng &amp; Vidthayanon, 2013. <italic>Non-type specimens</italic></bold>. Thailand • 1 male; 33.9 × 27.8 mm; Baan Chompu southwest of Thung Salaeng Luang National Park, <abbrev xmlns:xlink="http://www.w3.org/1999/xlink" xlink:title="cave (in Thai and Lao)" xlink:type="simple">Tham</abbrev> Phra Wangdaeng, cave entrance, <named-content xmlns:xlink="http://www.w3.org/1999/xlink" content-type="dwc:verbatimCoordinates" xlink:type="simple">16.8379°N, 100.877°E</named-content>; 8 Oct. 1997; C. Vidthayanon leg.; <named-content xmlns:xlink="http://www.w3.org/1999/xlink" content-type="dwc:collectionCode" xlink:title="Zoological Reference Collection" xlink:href="https://scientific-collections.gbif.org/collection/b1b1a075-171f-4a3c-b4c5-3668c1184b79" xlink:type="simple">ZRC</named-content> 2012.1126 • 1 female; 42.7 × 36.3 mm; same locality as male, in twilight zone of cave, ca 100 m from entrance, on wet rock wall, 4 m above stream above bat guano; 28 Aug. 2002; D. Smart leg.; <named-content xmlns:xlink="http://www.w3.org/1999/xlink" content-type="dwc:collectionCode" xlink:title="Zoological Reference Collection" xlink:href="https://scientific-collections.gbif.org/collection/b1b1a075-171f-4a3c-b4c5-3668c1184b79" xlink:type="simple">ZRC</named-content> 2012.1127.</p><p><bold><italic><tp:taxon-name><tp:taxon-name-part taxon-name-part-type="genus" reg="Nemoron">Nemoron</tp:taxon-name-part> <tp:taxon-name-part taxon-name-part-type="species" reg="nomas">nomas</tp:taxon-name-part></tp:taxon-name></italic> Ng, 1996. <italic>Holotype</italic></bold>. Vietnam • male; 23.7 × 20.3 mm; Quang Binh Province, Hang Toi, Phong Nha, station Viet 062, 35 m <abbrev xmlns:xlink="http://www.w3.org/1999/xlink" xlink:title="above sea level" xlink:type="simple">asl</abbrev>, in cave, about 300 m inside; 11 Jan. 1995; L. Deharveng, A. Bedos &amp; Levet leg.; <named-content xmlns:xlink="http://www.w3.org/1999/xlink" content-type="dwc:collectionCode" xlink:title="Zoological Reference Collection" xlink:href="https://scientific-collections.gbif.org/collection/b1b1a075-171f-4a3c-b4c5-3668c1184b79" xlink:type="simple">ZRC</named-content> 1996.0094.</p><p><bold><italic><tp:taxon-name><tp:taxon-name-part taxon-name-part-type="genus" reg="Tiwaripotamon">Tiwaripotamon</tp:taxon-name-part> <tp:taxon-name-part taxon-name-part-type="species" reg="edostilus">edostilus</tp:taxon-name-part></tp:taxon-name></italic> Ng &amp; Yeo, 2001. <italic>Holotype</italic></bold>. Vietnam • male; 36.4 × 28.3 mm; Ha Long Bay, Cat Ba Island, cave at Gia Luang; 28 Sep. 1998; L. Deharveng leg.; <named-content xmlns:xlink="http://www.w3.org/1999/xlink" content-type="dwc:collectionCode" xlink:title="Zoological Reference Collection" xlink:href="https://scientific-collections.gbif.org/collection/b1b1a075-171f-4a3c-b4c5-3668c1184b79" xlink:type="simple">ZRC</named-content> 2000.0096. <bold><italic>Paratype</italic></bold>. Vietnam • male; 40.5 × 31.1 mm; same data as holotype; <named-content xmlns:xlink="http://www.w3.org/1999/xlink" content-type="dwc:collectionCode" xlink:title="Zoological Reference Collection" xlink:href="https://scientific-collections.gbif.org/collection/b1b1a075-171f-4a3c-b4c5-3668c1184b79" xlink:type="simple">ZRC</named-content> 2000.0097.</p></tp:treatment-sec><tp:treatment-sec sec-type="Diagnosis"><title>Diagnosis.</title><p>Carapace (Figs <xref ref-type="fig" rid="F2">2A</xref>, <xref ref-type="fig" rid="F2">2B</xref>, <xref ref-type="fig" rid="F5">5A</xref>) transversely subovate, slightly wider than long, <abbrev xmlns:xlink="http://www.w3.org/1999/xlink" xlink:title="carapace width" xlink:type="simple">CW</abbrev>/<abbrev xmlns:xlink="http://www.w3.org/1999/xlink" xlink:title="carapace length" xlink:type="simple">CL</abbrev> ratio 1.30–1.40; dorsal surface gently convex, smooth, glabrous; branchial regions not prominently expanded laterally, not inflated in frontal view, lateral branchial regions not discernible in dorsal view; orbits oblique in frontal view; epigastric and postorbital cristae not clearly discernible, appearing as smooth margin with small granulations, epibranchial crista slightly anterior of postorbital crista, postorbital crista with lateral part breaking up into low striae and granules approaching but not joining anterolateral margin; postorbital, postfrontal and epibranchial regions with indistinct low granules, rugae and/or punctae (Fig. <xref ref-type="fig" rid="F2">2D</xref>); epibranchial tooth poorly defined, weakly separated from external orbital tooth by shallow cleft; external orbital tooth well produced, narrowly triangular with concave lateral margins, outer margin ~ 1.77 × length of inner margin, just before suborbital margins; margins of posterior epistomal margin with low median lobe, lateral parts gently sloping downwards, not parallel with frontal margin (Fig. <xref ref-type="fig" rid="F2">2E</xref>). Third maxilliped with subquadrate merus, ischium rectangular, length to width ratio 1.40, exopod relatively slender, outer margin straight, flagellum short, approx. half-length of merus (Fig. <xref ref-type="fig" rid="F4">4F</xref>). Ambulatory legs and dactylus (Fig. <xref ref-type="fig" rid="F2">2A</xref>) slender, elongate, margins and surfaces smooth. Male thoracic sternites 1 and 2 fused, relatively narrow, width-to-length ratio 2.87, sternites 3 and 4 fused, relatively narrow, but with shallow, visible grooves demarcating sutures; thoracic sternite 8 completely hidden when male pleon closed (Fig. <xref ref-type="fig" rid="F3">3A, B</xref>); male pleon (Fig. <xref ref-type="fig" rid="F3">3B, C</xref>) broadly triangular; male telson broadly triangular, lateral margins almost straight. Male sternopleonal cavity (Fig. <xref ref-type="fig" rid="F3">3D</xref>) reaching imaginary line joining median point of cheliped coxae; press-button tubercle of male pleonal locking mechanism distinct, on posterior third of sternite 5. <abbrev xmlns:xlink="http://www.w3.org/1999/xlink" xlink:title="male first gonopod" xlink:type="simple">G1</abbrev> subterminal article (Fig. <xref ref-type="fig" rid="F4">4A–D</xref>) relatively stout, straight; terminal article long, 0.6 × length of subterminal article, strongly curving outwards anteriorly before recurving posteriorly, gently tapering throughout to broad tip, with long, medial dorsal flap. Vulva (Fig. <xref ref-type="fig" rid="F5">5C</xref>) conspicuously large, directed mesial-ventrally, occupying almost length of sternite 6, impinging upwards onto sternite 5, sternite 5 forming ledge-like overhang over sternite 6 and vulvae; intervulvar distance, measured between mesial margins of both vulvae, 0.42 × vulvar distance, measured between lateral margins of both vulvae.</p></tp:treatment-sec><tp:treatment-sec sec-type="Etymology"><title>Etymology.</title><p>The new genus is named after the town of Merapoh in Lipis district, Pahang state, Peninsular Malaysia; an area known for numerous limestone hills and caves. Gender feminine.</p></tp:treatment-sec><tp:treatment-sec sec-type="Remarks"><title>Remarks.</title><p>The external morphology of <italic><tp:taxon-name><tp:taxon-name-part taxon-name-part-type="genus" reg="Merapohra">Merapohra</tp:taxon-name-part></tp:taxon-name></italic> gen. nov., is similar to 25 karst dwelling potamid crabs found in Southeast Asia: <italic><tp:taxon-name><tp:taxon-name-part taxon-name-part-type="genus" reg="Cerberusa">Cerberusa</tp:taxon-name-part> <tp:taxon-name-part taxon-name-part-type="species" reg="tipula">tipula</tp:taxon-name-part></tp:taxon-name></italic> Holthuis, 1979, <italic><tp:taxon-name><tp:taxon-name-part taxon-name-part-type="genus" reg="Cerberusa">C.</tp:taxon-name-part> <tp:taxon-name-part taxon-name-part-type="species" reg="caeca">caeca</tp:taxon-name-part></tp:taxon-name></italic> Holthuis, 1979 (both from Sarawak, Borneo, Malaysia); <italic><tp:taxon-name><tp:taxon-name-part taxon-name-part-type="genus" reg="Erebusa">Erebusa</tp:taxon-name-part> <tp:taxon-name-part taxon-name-part-type="species" reg="calobates">calobates</tp:taxon-name-part></tp:taxon-name></italic> Yeo &amp; Ng, 1999 (Khammouan Province, central Laos); <italic><tp:taxon-name><tp:taxon-name-part taxon-name-part-type="genus" reg="Kanpotamon">Kanpotamon</tp:taxon-name-part> <tp:taxon-name-part taxon-name-part-type="species" reg="duangkhaei">duangkhaei</tp:taxon-name-part></tp:taxon-name></italic> Ng &amp; Naiyanetr, 1993 (Kanchanaburi Province, western Thailand); <italic><tp:taxon-name><tp:taxon-name-part taxon-name-part-type="genus" reg="Nemoron">Nemoron</tp:taxon-name-part> <tp:taxon-name-part taxon-name-part-type="species" reg="nomas">nomas</tp:taxon-name-part></tp:taxon-name></italic> Ng, 1996 (Quang Binh Province, central Vietnam); <italic><tp:taxon-name><tp:taxon-name-part taxon-name-part-type="genus" reg="Ngan">Ngan</tp:taxon-name-part> <tp:taxon-name-part taxon-name-part-type="species" reg="mayla">mayla</tp:taxon-name-part></tp:taxon-name></italic> Guinot &amp; Rodríguez Moreno, 2024 (East Kalimantan, Borneo, Indonesia); <italic><tp:taxon-name><tp:taxon-name-part taxon-name-part-type="genus" reg="Phaibulamon">Phaibulamon</tp:taxon-name-part> <tp:taxon-name-part taxon-name-part-type="species" reg="stilipes">stilipes</tp:taxon-name-part></tp:taxon-name></italic> Ng, 1992 (Kanchanaburi Province, western Thailand); <italic><tp:taxon-name><tp:taxon-name-part taxon-name-part-type="genus" reg="Schubartamon">Schubartamon</tp:taxon-name-part> <tp:taxon-name-part taxon-name-part-type="species" reg="serenum">serenum</tp:taxon-name-part></tp:taxon-name></italic> Guinot &amp; Rodríguez Moreno, 2024 (Vientiane Province, central Laos); <italic><tp:taxon-name><tp:taxon-name-part taxon-name-part-type="genus" reg="Terrapotamon">Terrapotamon</tp:taxon-name-part> <tp:taxon-name-part taxon-name-part-type="species" reg="longitarsus">longitarsus</tp:taxon-name-part></tp:taxon-name></italic> Lheknim &amp; Ng, 2016, <italic><tp:taxon-name><tp:taxon-name-part taxon-name-part-type="genus" reg="Terrapotamon">Te.</tp:taxon-name-part> <tp:taxon-name-part taxon-name-part-type="species" reg="thungwa">thungwa</tp:taxon-name-part></tp:taxon-name></italic> Promdam, Yeesin &amp; Ng, 2017 (both from Nakhon Si Thammarat, Satun, Surat Thani, Trang Provinces, southern Thailand); <italic><tp:taxon-name><tp:taxon-name-part taxon-name-part-type="genus" reg="Thampramon">Thampramon</tp:taxon-name-part> <tp:taxon-name-part taxon-name-part-type="species" reg="tonvuthi">tonvuthi</tp:taxon-name-part></tp:taxon-name></italic> Ng &amp; Vidthayanon, 2013 (Phetchabun Province, central Thailand: one species); and 14 species of <italic><tp:taxon-name><tp:taxon-name-part taxon-name-part-type="genus" reg="Tiwaripotamon">Tiwaripotamon</tp:taxon-name-part></tp:taxon-name></italic> Bott, 1970 (from northern Vietnam and Guangxi Province, southern China); especially with regards to their dolichopodous form which are likely adaptations for life in karstic habitats. Of these taxa, <italic><tp:taxon-name><tp:taxon-name-part taxon-name-part-type="genus" reg="Erebusa">Erebusa</tp:taxon-name-part></tp:taxon-name></italic> Yeo &amp; Ng, 1999, <italic><tp:taxon-name><tp:taxon-name-part taxon-name-part-type="genus" reg="Kanpotamon">Kanpotamon</tp:taxon-name-part></tp:taxon-name></italic> Ng &amp; Naiyanetr, 1993, <italic><tp:taxon-name><tp:taxon-name-part taxon-name-part-type="genus" reg="Ngan">Ngan</tp:taxon-name-part></tp:taxon-name></italic> Guinot &amp; Rodríguez Moreno, 2024, <italic><tp:taxon-name><tp:taxon-name-part taxon-name-part-type="genus" reg="Phaibulamon">Phaibulamon</tp:taxon-name-part></tp:taxon-name></italic> Ng, 1992, <italic><tp:taxon-name><tp:taxon-name-part taxon-name-part-type="genus" reg="Schubartamon">Schubartamon</tp:taxon-name-part></tp:taxon-name></italic> Guinot &amp; Rodríguez Moreno, 2024, and <italic><tp:taxon-name><tp:taxon-name-part taxon-name-part-type="genus" reg="Thampramon">Thampramon</tp:taxon-name-part></tp:taxon-name></italic> Ng &amp; Vidthayanon, 2013, are monotypic genera, while <italic><tp:taxon-name><tp:taxon-name-part taxon-name-part-type="genus" reg="Cerberusa">Cerberusa</tp:taxon-name-part></tp:taxon-name></italic> Holthuis, 1979, only has two known species. <italic><tp:taxon-name><tp:taxon-name-part taxon-name-part-type="genus" reg="Terrapotamon">Terrapotamon</tp:taxon-name-part></tp:taxon-name></italic> Ng, 1986, has five known species but only the two listed here have long ambulatory legs, the other possessing short legs and are not found near caves (see <xref ref-type="bibr" rid="B36">Ng 1988</xref>; <xref ref-type="bibr" rid="B29">Leelawathanagoon et al. 2010</xref>; <xref ref-type="bibr" rid="B73">Promdam et al. 2017</xref>).</p><p><italic><tp:taxon-name><tp:taxon-name-part taxon-name-part-type="genus" reg="Merapohra">Merapohra</tp:taxon-name-part></tp:taxon-name></italic> can be immediately distinguished from <italic><tp:taxon-name><tp:taxon-name-part taxon-name-part-type="genus" reg="Cerberusa">Cerberusa</tp:taxon-name-part></tp:taxon-name></italic>, <italic><tp:taxon-name><tp:taxon-name-part taxon-name-part-type="genus" reg="Ngan">Ngan</tp:taxon-name-part></tp:taxon-name></italic>, <italic><tp:taxon-name><tp:taxon-name-part taxon-name-part-type="genus" reg="Nemoron">Nemoron</tp:taxon-name-part></tp:taxon-name></italic> Ng, 1996, and <italic><tp:taxon-name><tp:taxon-name-part taxon-name-part-type="genus" reg="Phaibulamon">Phaibulamon</tp:taxon-name-part></tp:taxon-name></italic> by the presence of a distinct albeit short flagellum on the exopod of the third maxilliped, a character absent in the latter four genera (Fig. <xref ref-type="fig" rid="F4">4F</xref>, Table <xref ref-type="table" rid="T1">1</xref>; cf. <xref ref-type="bibr" rid="B21">Holthuis 1979</xref>; <xref ref-type="bibr" rid="B42">Ng 1992c</xref>: fig. 2A; <xref ref-type="bibr" rid="B45">Ng 1996</xref>: fig. 2A; <xref ref-type="bibr" rid="B17">Guinot and Rodríguez Moreno 2024a</xref>). Among the remaining taxa that possess a flagellum on the third maxilliped exopod, <italic><tp:taxon-name><tp:taxon-name-part taxon-name-part-type="genus" reg="Erebusa">Erebusa</tp:taxon-name-part></tp:taxon-name></italic> and <italic><tp:taxon-name><tp:taxon-name-part taxon-name-part-type="genus" reg="Schubartamon">Schubartamon</tp:taxon-name-part></tp:taxon-name></italic> differ markedly from <italic><tp:taxon-name><tp:taxon-name-part taxon-name-part-type="genus" reg="Merapohra">Merapohra</tp:taxon-name-part></tp:taxon-name></italic> in possessing very short eyestalks; in <italic><tp:taxon-name><tp:taxon-name-part taxon-name-part-type="genus" reg="Merapohra">Merapohra</tp:taxon-name-part></tp:taxon-name></italic>, the longer eye stalks are distinctly longer, sporting well developed and corneas pigmented, suggesting a more epigean or trogophilic lifestyle (Fig. <xref ref-type="fig" rid="F2">2B, C</xref>, Table <xref ref-type="table" rid="T1">1</xref>; cf. <xref ref-type="bibr" rid="B85">Yeo and Ng 1999</xref>: fig. 1E; <xref ref-type="bibr" rid="B18">Guinot and Rodríguez Moreno 2024b</xref>: figs 3B, 7B, 8).</p><table-wrap id="T1" position="float" orientation="portrait"><label>Table 1.</label><caption><p>Morphological differences between <italic><tp:taxon-name><tp:taxon-name-part taxon-name-part-type="genus" reg="Merapohra">Merapohra</tp:taxon-name-part></tp:taxon-name></italic>, new genus, and other similar karst dwelling potamid genera in Southeast Asia.</p></caption><table><tbody><tr><th rowspan="1" colspan="1">Morphological character</th><th rowspan="1" colspan="1"><italic><tp:taxon-name><tp:taxon-name-part taxon-name-part-type="genus" reg="Merapohra">Merapohra</tp:taxon-name-part></tp:taxon-name></italic> gen. nov.</th><th rowspan="1" colspan="1"><italic><tp:taxon-name><tp:taxon-name-part taxon-name-part-type="genus" reg="Cerberusa">Cerberusa</tp:taxon-name-part></tp:taxon-name></italic> Holthuis, 1979</th><th rowspan="1" colspan="1"><italic><tp:taxon-name><tp:taxon-name-part taxon-name-part-type="genus" reg="Erebusa">Erebusa</tp:taxon-name-part></tp:taxon-name></italic> Yeo &amp; Ng, 1999</th><th rowspan="1" colspan="1"><italic><tp:taxon-name><tp:taxon-name-part taxon-name-part-type="genus" reg="Kanpotamon">Kanpotamon</tp:taxon-name-part></tp:taxon-name></italic> Ng &amp; Naiyanetr, 1993</th><th rowspan="1" colspan="1"><italic><tp:taxon-name><tp:taxon-name-part taxon-name-part-type="genus" reg="Nemoron">Nemoron</tp:taxon-name-part></tp:taxon-name></italic> Ng, 1996</th><th rowspan="1" colspan="1"><italic><tp:taxon-name><tp:taxon-name-part taxon-name-part-type="genus" reg="Ngan">Ngan</tp:taxon-name-part></tp:taxon-name></italic> Guinot &amp; Rodríguez Moreno, 2024</th><th rowspan="1" colspan="1"><italic><tp:taxon-name><tp:taxon-name-part taxon-name-part-type="genus" reg="Phaibulamon">Phaibulamon</tp:taxon-name-part></tp:taxon-name></italic> Ng, 1992</th><th rowspan="1" colspan="1"><italic><tp:taxon-name><tp:taxon-name-part taxon-name-part-type="genus" reg="Schubartamon">Schubartamon</tp:taxon-name-part></tp:taxon-name></italic> Guinot &amp; Rodríguez Moreno, 2024</th><th rowspan="1" colspan="1"><italic><tp:taxon-name><tp:taxon-name-part taxon-name-part-type="genus" reg="Terrapotamon">Terrapotamon</tp:taxon-name-part></tp:taxon-name></italic> Ng, 1986</th><th rowspan="1" colspan="1"><italic><tp:taxon-name><tp:taxon-name-part taxon-name-part-type="genus" reg="Thampramon">Thampramon</tp:taxon-name-part></tp:taxon-name></italic> Ng &amp; Vidthanayon, 2013</th><th rowspan="1" colspan="1"><italic><tp:taxon-name><tp:taxon-name-part taxon-name-part-type="genus" reg="Tiwaripotamon">Tiwaripotamon</tp:taxon-name-part></tp:taxon-name></italic> Bott, 1970</th></tr><tr><td rowspan="1" colspan="1">Carapace</td><td rowspan="1" colspan="1">sub-ovate</td><td rowspan="1" colspan="1">sub-ovate</td><td rowspan="1" colspan="1">sub-ovate</td><td rowspan="1" colspan="1">sub-ovate</td><td rowspan="1" colspan="1">sub-quadrate</td><td rowspan="1" colspan="1">sub-quadrate</td><td rowspan="1" colspan="1">sub-quadrate</td><td rowspan="1" colspan="1">sub-ovate</td><td rowspan="1" colspan="1">sub-ovate</td><td rowspan="1" colspan="1">sub-ovate</td><td rowspan="1" colspan="1">sub-ovate</td></tr><tr><td rowspan="1" colspan="1">Carapace height</td><td rowspan="1" colspan="1">low</td><td rowspan="1" colspan="1">low</td><td rowspan="1" colspan="1">high</td><td rowspan="1" colspan="1">low</td><td rowspan="1" colspan="1">high</td><td rowspan="1" colspan="1">low</td><td rowspan="1" colspan="1">low</td><td rowspan="1" colspan="1">low</td><td rowspan="1" colspan="1">high</td><td rowspan="1" colspan="1">low</td><td rowspan="1" colspan="1">low</td></tr><tr><td rowspan="1" colspan="1">Carapace dorsal surface</td><td rowspan="1" colspan="1">mostly smooth, branchial region gently granulose</td><td rowspan="1" colspan="1">smooth</td><td rowspan="1" colspan="1">mostly smooth, posterolateral margin with granules and striae</td><td rowspan="1" colspan="1">smooth</td><td rowspan="1" colspan="1">granulose and rugose around anterolateral, gastric, frontal, and postorbital regions</td><td rowspan="1" colspan="1">smooth</td><td rowspan="1" colspan="1">strongly granulose and rugose throughout</td><td rowspan="1" colspan="1">finely granulated throughout</td><td rowspan="1" colspan="1">mostly smooth, branchial region gently rugose/granulose</td><td rowspan="1" colspan="1">mostly smooth, branchial region gently rugose</td><td rowspan="1" colspan="1">smooth</td></tr><tr><td rowspan="1" colspan="1">Pterygostomial and sub-hepactic regions</td><td rowspan="1" colspan="1">completely smooth</td><td rowspan="1" colspan="1">weakly rugose or rugose</td><td rowspan="1" colspan="1">smooth to finely granulated</td><td rowspan="1" colspan="1">smooth</td><td rowspan="1" colspan="1">rugose and granulose</td><td rowspan="1" colspan="1">smooth</td><td rowspan="1" colspan="1">strongly granulose and rugose</td><td rowspan="1" colspan="1">finely granulated</td><td rowspan="1" colspan="1">granulose</td><td rowspan="1" colspan="1">gently rugose</td><td rowspan="1" colspan="1">smooth</td></tr><tr><td rowspan="1" colspan="1">Postorbital and epigastric cristae</td><td rowspan="1" colspan="1">not well-defined, very weakly granulose</td><td rowspan="1" colspan="1">not well-defined, smooth</td><td rowspan="1" colspan="1">not well- defined, rounded</td><td rowspan="1" colspan="1">well-defined, rugose</td><td rowspan="1" colspan="1">well-defined, strongly rugose</td><td rowspan="1" colspan="1">defined, as ridges</td><td rowspan="1" colspan="1">defined, strongly granulated</td><td rowspan="1" colspan="1">not well- defined, rounded</td><td rowspan="1" colspan="1">well- defined, rounded with granules</td><td rowspan="1" colspan="1">well- defined, sharp</td><td rowspan="1" colspan="1">not well-defined, smooth</td></tr><tr><td rowspan="1" colspan="1">Anterolateral margin</td><td rowspan="1" colspan="1">sub-cristate, very weakly serrated</td><td rowspan="1" colspan="1">sub-cristate, smooth</td><td rowspan="1" colspan="1">sub-cristate, weakly serrated</td><td rowspan="1" colspan="1">cristate, serrated</td><td rowspan="1" colspan="1">cristate, serrated</td><td rowspan="1" colspan="1">sub-cristate, smooth</td><td rowspan="1" colspan="1">cristate, serrated</td><td rowspan="1" colspan="1">sub-cristate, weakly serrated</td><td rowspan="1" colspan="1">cristate, strongly serrated</td><td rowspan="1" colspan="1">cristate, strongly serrated</td><td rowspan="1" colspan="1">gently serrated to sub-cristate</td></tr><tr><td rowspan="1" colspan="1">Eye stalk</td><td rowspan="1" colspan="1">long</td><td rowspan="1" colspan="1">short</td><td rowspan="1" colspan="1">short</td><td rowspan="1" colspan="1">long</td><td rowspan="1" colspan="1">long</td><td rowspan="1" colspan="1">short</td><td rowspan="1" colspan="1">long</td><td rowspan="1" colspan="1">short</td><td rowspan="1" colspan="1">long</td><td rowspan="1" colspan="1">long</td><td rowspan="1" colspan="1">long</td></tr><tr><td rowspan="1" colspan="1"><abbrev xmlns:xlink="http://www.w3.org/1999/xlink" xlink:title="third maxilliped" xlink:type="simple">Mxp3</abbrev> exopod</td><td rowspan="1" colspan="1">exceeding ischium</td><td rowspan="1" colspan="1">exceeding ischium</td><td rowspan="1" colspan="1">exceeding ischium</td><td rowspan="1" colspan="1">exceeding ischium</td><td rowspan="1" colspan="1">not exceeding ischium</td><td rowspan="1" colspan="1">exceeding ischium</td><td rowspan="1" colspan="1">not exceeding ischium</td><td rowspan="1" colspan="1">exceeding ischium</td><td rowspan="1" colspan="1">exceeding length of ischium</td><td rowspan="1" colspan="1">exceeding length of ischium</td><td rowspan="1" colspan="1">exceeding length of ischium</td></tr><tr><td rowspan="1" colspan="1"><abbrev xmlns:xlink="http://www.w3.org/1999/xlink" xlink:title="third maxilliped" xlink:type="simple">Mxp3</abbrev> flagellum</td><td rowspan="1" colspan="1">long</td><td rowspan="1" colspan="1">absent</td><td rowspan="1" colspan="1">long</td><td rowspan="1" colspan="1">long</td><td rowspan="1" colspan="1">absent</td><td rowspan="1" colspan="1">absent</td><td rowspan="1" colspan="1">absent</td><td rowspan="1" colspan="1">long</td><td rowspan="1" colspan="1">long</td><td rowspan="1" colspan="1">long</td><td rowspan="1" colspan="1">long</td></tr><tr><td rowspan="1" colspan="1">Antennular fossa</td><td rowspan="1" colspan="1">narrow</td><td rowspan="1" colspan="1">broad</td><td rowspan="1" colspan="1">broad</td><td rowspan="1" colspan="1">broad</td><td rowspan="1" colspan="1">broad</td><td rowspan="1" colspan="1">broad</td><td rowspan="1" colspan="1">broad</td><td rowspan="1" colspan="1">broad</td><td rowspan="1" colspan="1">narrow</td><td rowspan="1" colspan="1">narrow</td><td rowspan="1" colspan="1">narrow</td></tr><tr><td rowspan="1" colspan="1"><abbrev xmlns:xlink="http://www.w3.org/1999/xlink" xlink:title="male first gonopod" xlink:type="simple">G1</abbrev> terminal article</td><td rowspan="1" colspan="1">broad, strongly recurved upwards distally, with dorsal flap</td><td rowspan="1" colspan="1">broad, curving downwards, no dorsal flap</td><td rowspan="1" colspan="1">very slender, curving downwards, very small dorsal flap</td><td rowspan="1" colspan="1">very broad, gently curving downwards, with bulbous structure on proximal part</td><td rowspan="1" colspan="1">broad, gently curving downwards, tall, large hump-like dorsal flap</td><td rowspan="1" colspan="1">unknown*</td><td rowspan="1" colspan="1">broad, bent outwards 90°, tip gently recurved, no dorsal flap</td><td rowspan="1" colspan="1">unknown*</td><td rowspan="1" colspan="1">broad, straight, without dorsal flap</td><td rowspan="1" colspan="1">broad, curving downwards, with tall, hump-like, notched dorsal flap</td><td rowspan="1" colspan="1">broad, gently recurved distally, with very low or no dorsal flap</td></tr></tbody></table><table-wrap-foot><fn><p>* Original description based on female only.</p></fn></table-wrap-foot></table-wrap><p><italic><tp:taxon-name><tp:taxon-name-part taxon-name-part-type="genus" reg="Kanpotamon">Kanpotamon</tp:taxon-name-part> <tp:taxon-name-part taxon-name-part-type="species" reg="duangkhaei">duangkhaei</tp:taxon-name-part></tp:taxon-name></italic>, <italic><tp:taxon-name><tp:taxon-name-part taxon-name-part-type="genus" reg="Terrapotamon">Terrapotamon</tp:taxon-name-part> <tp:taxon-name-part taxon-name-part-type="species" reg="longitarsus">longitarsus</tp:taxon-name-part></tp:taxon-name></italic>, <italic><tp:taxon-name><tp:taxon-name-part taxon-name-part-type="genus" reg="Terrapotamon">Te.</tp:taxon-name-part> <tp:taxon-name-part taxon-name-part-type="species" reg="thungwa">thungwa</tp:taxon-name-part></tp:taxon-name></italic>, <italic><tp:taxon-name><tp:taxon-name-part taxon-name-part-type="genus" reg="Thampramon">Thampramon</tp:taxon-name-part> <tp:taxon-name-part taxon-name-part-type="species" reg="tonvuthi">tonvuthi</tp:taxon-name-part></tp:taxon-name></italic>, and members of <italic><tp:taxon-name><tp:taxon-name-part taxon-name-part-type="genus" reg="Tiwaripotamon">Tiwaripotamon</tp:taxon-name-part></tp:taxon-name></italic> all have short to very short flagella on the exopods of their third maxillipeds and large pigmented eyes on longer eye stalks, which are more similar to <italic><tp:taxon-name><tp:taxon-name-part taxon-name-part-type="genus" reg="Merapohra">Merapohra</tp:taxon-name-part></tp:taxon-name></italic>. The two <italic><tp:taxon-name><tp:taxon-name-part taxon-name-part-type="genus" reg="Terrapotamon">Terrapotamon</tp:taxon-name-part></tp:taxon-name></italic> species are the most dissimilar, distinguishable by its higher, more subquadrate carapace, that is more strongly covered in rugosities and granules particularly around branchial, sub-branchial, pterygostomial regions, and anterolateral margins (cf. <xref ref-type="bibr" rid="B30">Lheknim and Ng 2016</xref>: fig. 1A; <xref ref-type="bibr" rid="B73">Promdam et al. 2017</xref>: fig. 2A); and a more strongly defined epigastric, postorbital cristae, anterolateral margin, and epibranchial tooth (cf. <xref ref-type="bibr" rid="B30">Lheknim and Ng 2016</xref>: fig. 1A, B, C; <xref ref-type="bibr" rid="B73">Promdam et al. 2017</xref>: fig. 2A, B). In <italic><tp:taxon-name><tp:taxon-name-part taxon-name-part-type="genus" reg="Merapohra">Merapohra</tp:taxon-name-part></tp:taxon-name></italic>, the carapace is relatively flatter, more transversely sub-ovate, that is very weakly rugose or completely smooth on both dorsal and ventral surfaces (Fig. <xref ref-type="fig" rid="F2">2B, C</xref>), with a much more weakly defined epigastric, postorbital cristae, anterolateral margin, and epibranchial tooth (Fig. <xref ref-type="fig" rid="F2">2B</xref>) (Table <xref ref-type="table" rid="T1">1</xref>).</p><p>In comparison to the species of <italic><tp:taxon-name><tp:taxon-name-part taxon-name-part-type="genus" reg="Kanpotamon">Kanpotamon</tp:taxon-name-part></tp:taxon-name></italic>, <italic><tp:taxon-name><tp:taxon-name-part taxon-name-part-type="genus" reg="Thampramon">Thampramon</tp:taxon-name-part></tp:taxon-name></italic>, and <italic><tp:taxon-name><tp:taxon-name-part taxon-name-part-type="genus" reg="Tiwaripotamon">Tiwaripotamon</tp:taxon-name-part></tp:taxon-name></italic>, the new genus <italic><tp:taxon-name><tp:taxon-name-part taxon-name-part-type="genus" reg="Merapohra">Merapohra</tp:taxon-name-part></tp:taxon-name></italic> can be differentiated by the following morphological differences: 1) carapace is transversely sub-ovate, relatively smooth, except for few gentle rugosities and granules around branchial regions (Fig. <xref ref-type="fig" rid="F2">2B</xref>) (vs carapace less transverse, more strongly rugose around branchial regions in <italic><tp:taxon-name><tp:taxon-name-part taxon-name-part-type="genus" reg="Thampramon">Thampramon</tp:taxon-name-part></tp:taxon-name></italic>, while in <italic><tp:taxon-name><tp:taxon-name-part taxon-name-part-type="genus" reg="Kanpotamon">Kanpotamon</tp:taxon-name-part></tp:taxon-name></italic> and <italic><tp:taxon-name><tp:taxon-name-part taxon-name-part-type="genus" reg="Tiwaripotamon">Tiwaripotamon</tp:taxon-name-part></tp:taxon-name></italic>, it is completely smooth, cf. <xref ref-type="bibr" rid="B59">Ng and Naiyanetr 1993</xref>: fig. 21; <xref ref-type="bibr" rid="B61">Ng and Yeo 2001</xref>: figs 1A, 3A, 4A; <xref ref-type="bibr" rid="B64">Ng and Vidthayanon 2013</xref>: fig. 2; <xref ref-type="bibr" rid="B80">Shih and Do 2014</xref>: figs 4A, 6A; <xref ref-type="bibr" rid="B11">Do et al. 2016</xref>: figs 3A, 4A, 5A; <xref ref-type="bibr" rid="B12">Do et al. 2017</xref>: figs 2A, 5A; <xref ref-type="bibr" rid="B68">Ng and Ngo 2022</xref>: fig. 2A; <xref ref-type="bibr" rid="B52">Ng 2024</xref>: fig. 1A; <xref ref-type="bibr" rid="B9">Dang and Do 2025</xref>: fig. 2A); 2) anterolateral margin sub-cristate, very weakly serrated (Fig. <xref ref-type="fig" rid="F2">2B</xref>) (vs anterolateral margins strongly cristate, appearing raised and serrated in <italic><tp:taxon-name><tp:taxon-name-part taxon-name-part-type="genus" reg="Kanpotamon">Kanpotamon</tp:taxon-name-part></tp:taxon-name></italic> and <italic><tp:taxon-name><tp:taxon-name-part taxon-name-part-type="genus" reg="Thampramon">Thampramon</tp:taxon-name-part></tp:taxon-name></italic>, while in <italic><tp:taxon-name><tp:taxon-name-part taxon-name-part-type="genus" reg="Tiwaripotamon">Tiwaripotamon</tp:taxon-name-part></tp:taxon-name></italic>, the anterolateral margins can appear smooth to serrated, cf. <xref ref-type="bibr" rid="B59">Ng and Naiyanetr 1993</xref>: fig. 21; <xref ref-type="bibr" rid="B61">Ng and Yeo 2001</xref>: figs 1A, 3A, 4A; <xref ref-type="bibr" rid="B64">Ng and Vidthayanon 2013</xref>: fig. 2; <xref ref-type="bibr" rid="B80">Shih and Do 2014</xref>: figs 4A, 6A; <xref ref-type="bibr" rid="B11">Do et al. 2016</xref>: figs 3A, 4A, 5A; <xref ref-type="bibr" rid="B12">Do et al. 2017</xref>: figs 2A, 5A; <xref ref-type="bibr" rid="B68">Ng and Ngo 2022</xref>: fig. 2A; <xref ref-type="bibr" rid="B52">Ng 2024</xref>: fig. 1A; <xref ref-type="bibr" rid="B9">Dang and Do 2025</xref>: fig. 2A); 3) epibranchial tooth less well-defined, appearing as a nodule, confluent with external orbital tooth (Fig. <xref ref-type="fig" rid="F2">2B</xref>) (vs epibranchial tooth large, triangular, clearly separated from external orbital tooth by deep cleft in <italic><tp:taxon-name><tp:taxon-name-part taxon-name-part-type="genus" reg="Kanpotamon">Kanpotamon</tp:taxon-name-part></tp:taxon-name></italic> and <italic><tp:taxon-name><tp:taxon-name-part taxon-name-part-type="genus" reg="Thampramon">Thampramon</tp:taxon-name-part></tp:taxon-name></italic>, that in <italic><tp:taxon-name><tp:taxon-name-part taxon-name-part-type="genus" reg="Tiwaripotamon">Tiwaripotamon</tp:taxon-name-part></tp:taxon-name></italic>, varies in size, from broad angle to triangular, still clearly separated from external orbital tooth, cf. <xref ref-type="bibr" rid="B59">Ng and Naiyanetr 1993</xref>: fig. 21; <xref ref-type="bibr" rid="B61">Ng and Yeo 2001</xref>: figs 1A, 3A, 4A; <xref ref-type="bibr" rid="B64">Ng and Vidthayanon 2013</xref>: fig. 2; <xref ref-type="bibr" rid="B80">Shih and Do 2014</xref>: figs 4A, 6A; <xref ref-type="bibr" rid="B11">Do et al. 2016</xref>: figs 3A, 4A, 5A; <xref ref-type="bibr" rid="B12">Do et al. 2017</xref>: figs 2A, 5A; <xref ref-type="bibr" rid="B68">Ng and Ngo 2022</xref>: fig. 2A; <xref ref-type="bibr" rid="B52">Ng 2024</xref>: fig. 1A; <xref ref-type="bibr" rid="B9">Dang and Do 2025</xref>: fig. 2A); 4) both epigastric and postorbital cristae poorly developed, appearing smooth except for few granules at lateral margins (Fig. <xref ref-type="fig" rid="F2">2B</xref>) (vs epigastric and postorbital cristae well-developed, appearing sharp in <italic><tp:taxon-name><tp:taxon-name-part taxon-name-part-type="genus" reg="Kanpotamon">Kanpotamon</tp:taxon-name-part></tp:taxon-name></italic> and <italic><tp:taxon-name><tp:taxon-name-part taxon-name-part-type="genus" reg="Thampramon">Thampramon</tp:taxon-name-part></tp:taxon-name></italic>, that in <italic><tp:taxon-name><tp:taxon-name-part taxon-name-part-type="genus" reg="Tiwaripotamon">Tiwaripotamon</tp:taxon-name-part></tp:taxon-name></italic> is even more poorly defined, completely smooth, cf. <xref ref-type="bibr" rid="B59">Ng and Naiyanetr 1993</xref>: fig. 21; <xref ref-type="bibr" rid="B61">Ng and Yeo 2001</xref>: figs 1B, 3B, 4B; <xref ref-type="bibr" rid="B64">Ng and Vidthayanon 2013</xref>: fig. 3; <xref ref-type="bibr" rid="B80">Shih and Do 2014</xref>: figs 4B, 7B; <xref ref-type="bibr" rid="B11">Do et al. 2016</xref>: figs 3B, 4B, 5B; <xref ref-type="bibr" rid="B12">Do et al. 2017</xref>: figs 2B, 5B; <xref ref-type="bibr" rid="B68">Ng and Ngo 2022</xref>: fig. 3B; <xref ref-type="bibr" rid="B52">Ng 2024</xref>: fig. 2F, G; <xref ref-type="bibr" rid="B9">Dang and Do 2025</xref>: fig. 2A); and 5) epistomal medial lobe, well produced, narrowly triangular (Fig. <xref ref-type="fig" rid="F2">2D</xref>) (vs epistomal median lobe lower, appearing as broad triangle in <italic><tp:taxon-name><tp:taxon-name-part taxon-name-part-type="genus" reg="Thampramon">Thampramon</tp:taxon-name-part></tp:taxon-name></italic> and <italic><tp:taxon-name><tp:taxon-name-part taxon-name-part-type="genus" reg="Tiwaripotamon">Tiwaripotamon</tp:taxon-name-part></tp:taxon-name></italic>, cf. <xref ref-type="bibr" rid="B61">Ng and Yeo 2001</xref>: figs 1A, 3A, 4A; <xref ref-type="bibr" rid="B64">Ng and Vidthayanon 2013</xref>: fig. 2; <xref ref-type="bibr" rid="B80">Shih and Do 2014</xref>: figs 4A, 6A; <xref ref-type="bibr" rid="B11">Do et al. 2016</xref>: figs 3A, 4A, 5A; <xref ref-type="bibr" rid="B12">Do et al. 2017</xref>: figs 2A, 5A; <xref ref-type="bibr" rid="B68">Ng and Ngo 2022</xref>: fig. 2A; <xref ref-type="bibr" rid="B52">Ng 2024</xref>: fig. 1A; <xref ref-type="bibr" rid="B9">Dang and Do 2025</xref>: fig. 2B).</p><p>Perhaps the most significant feature of <italic><tp:taxon-name><tp:taxon-name-part taxon-name-part-type="genus" reg="Merapohra">Merapohra</tp:taxon-name-part></tp:taxon-name></italic> gen. nov., is in its unique <abbrev xmlns:xlink="http://www.w3.org/1999/xlink" xlink:title="male first gonopod" xlink:type="simple">G1</abbrev> morphology, where the terminal article is relatively long, about 0.6 × length of subterminal article, strongly curving outwards proximally, and nearly recurved 180° distally, with a large semi-circular dorsal flap (Fig. <xref ref-type="fig" rid="F4">4B, D</xref>). No other potamid crab possesses a <abbrev xmlns:xlink="http://www.w3.org/1999/xlink" xlink:title="male first gonopod" xlink:type="simple">G1</abbrev> with such a strongly recurved distal terminal article. This contrasts with other long-legged karst dwelling species in Southeast Asia, which typically possess a terminal article that is proportionally shorter, about 0.2–0.4 × length of subterminal article, which in <italic><tp:taxon-name><tp:taxon-name-part taxon-name-part-type="genus" reg="Kanpotamon">Kanpotamon</tp:taxon-name-part></tp:taxon-name></italic>, <italic><tp:taxon-name><tp:taxon-name-part taxon-name-part-type="genus" reg="Terrapotamon">Terrapotamon</tp:taxon-name-part></tp:taxon-name></italic>, and <italic><tp:taxon-name><tp:taxon-name-part taxon-name-part-type="genus" reg="Thampramon">Thampramon</tp:taxon-name-part></tp:taxon-name></italic>, is not recurved, while in <italic><tp:taxon-name><tp:taxon-name-part taxon-name-part-type="genus" reg="Tiwaripotamon">Tiwaripotamon</tp:taxon-name-part></tp:taxon-name></italic>, it can range from curving downwards to being gently recurved, either without a dorsal flap, or if present, is always small and low, cf. <xref ref-type="bibr" rid="B59">Ng and Naiyanetr 1993</xref>: fig. 55; <xref ref-type="bibr" rid="B61">Ng and Yeo 2001</xref>: figs 2D–H, 5D–K; <xref ref-type="bibr" rid="B29">Leelawathanagoon et al. 2010</xref>: fig. 1F, H; <xref ref-type="bibr" rid="B64">Ng and Vidthayanon 2013</xref>: fig. 7C, D; <xref ref-type="bibr" rid="B80">Shih and Do 2014</xref>: fig. 3A–H; <xref ref-type="bibr" rid="B11">Do et al. 2016</xref>: fig. 2A–F; <xref ref-type="bibr" rid="B30">Lheknim and Ng 2016</xref>: fig. 5; <xref ref-type="bibr" rid="B12">Do et al. 2017</xref>: fig. 4A–C, 7A–D; <xref ref-type="bibr" rid="B73">Promdam et al. 2017</xref>: fig. 4; <xref ref-type="bibr" rid="B68">Ng and Ngo 2022</xref>: fig. 5A–D; <xref ref-type="bibr" rid="B52">Ng 2024</xref>: fig. 5A–D, F–H; <xref ref-type="bibr" rid="B9">Dang and Do 2025</xref>: fig. 5B, C, E–G).</p><p>The only other cavernicolous potamid crab species from Peninsular Malaysia is <italic><tp:taxon-name><tp:taxon-name-part taxon-name-part-type="genus" reg="Johora">Johora</tp:taxon-name-part> <tp:taxon-name-part taxon-name-part-type="species" reg="gua">gua</tp:taxon-name-part></tp:taxon-name></italic> Yeo, 2001, described from <abbrev xmlns:xlink="http://www.w3.org/1999/xlink" xlink:title="cave (in Bahasa Malaysia)" xlink:type="simple">Gua</abbrev> Tengkuk Ayer, near the summit of <abbrev xmlns:xlink="http://www.w3.org/1999/xlink" xlink:title="mount (in Bahasa Malaysia)" xlink:type="simple">Gunung</abbrev> Kajang, <abbrev xmlns:xlink="http://www.w3.org/1999/xlink" xlink:title="island (in Bahasa Malaysia)" xlink:type="simple">Pulau</abbrev> Tioman. <italic><tp:taxon-name><tp:taxon-name-part taxon-name-part-type="genus" reg="Johora">Johora</tp:taxon-name-part> <tp:taxon-name-part taxon-name-part-type="species" reg="gua">gua</tp:taxon-name-part></tp:taxon-name></italic> is an unusual species, for the genus, featuring troglomorphic features, including distinctly elongated legs and reduced cornea size (<xref ref-type="bibr" rid="B84">Yeo 2001</xref>), that is unlike most species of <italic><tp:taxon-name><tp:taxon-name-part taxon-name-part-type="genus" reg="Johora">Johora</tp:taxon-name-part></tp:taxon-name></italic>, which typically have stouter ambulatory legs and regular sized cornea (<xref ref-type="bibr" rid="B36">Ng 1988</xref>, <xref ref-type="bibr" rid="B50">2020</xref>). Nevertheless, <italic><tp:taxon-name><tp:taxon-name-part taxon-name-part-type="genus" reg="Merapohra">Merapohra</tp:taxon-name-part></tp:taxon-name></italic> differs from <italic><tp:taxon-name><tp:taxon-name-part taxon-name-part-type="genus" reg="Johora">Johora</tp:taxon-name-part> <tp:taxon-name-part taxon-name-part-type="species" reg="gua">gua</tp:taxon-name-part></tp:taxon-name></italic> and all other species of <italic><tp:taxon-name><tp:taxon-name-part taxon-name-part-type="genus" reg="Johora">Johora</tp:taxon-name-part></tp:taxon-name></italic> by its very poorly developed, rounded epigastric and postorbital cristae; nearly indiscernible epibranchial tooth; and a <abbrev xmlns:xlink="http://www.w3.org/1999/xlink" xlink:title="male first gonopod" xlink:type="simple">G1</abbrev> terminal article that is strongly recurved with a pronounced dorsal flap (Fig. <xref ref-type="fig" rid="F4">4B, D</xref>). This contrasts with all <italic><tp:taxon-name><tp:taxon-name-part taxon-name-part-type="genus" reg="Johora">Johora</tp:taxon-name-part></tp:taxon-name></italic> species that are characterised by their well-defined epigastric cristae, postorbital cristae, and epibranchial tooth; and a <abbrev xmlns:xlink="http://www.w3.org/1999/xlink" xlink:title="male first gonopod" xlink:type="simple">G1</abbrev> terminal article that ranges from being straight to curving downwards, never recurved, typically without dorsal flap, if ever present, is very low (cf. <xref ref-type="bibr" rid="B36">Ng 1988</xref>: figs 13–23; <xref ref-type="bibr" rid="B84">Yeo 2001</xref>: figs 1A, 2C–F; <xref ref-type="bibr" rid="B28">Leelawathanagoon et al. 2005</xref>: fig. 2; <xref ref-type="bibr" rid="B50">Ng 2020</xref>: figs 2, 6–12).</p><p>There are some potamids that have been collected in karstic caves in Southeast Asia that have relatively short ambulatory legs, but these species do not have any characters that suggest they are troglophiles or troglobites. For example, <italic><tp:taxon-name><tp:taxon-name-part taxon-name-part-type="genus" reg="Isolapotamon">Isolapotamon</tp:taxon-name-part> <tp:taxon-name-part taxon-name-part-type="species" reg="bauense">bauense</tp:taxon-name-part></tp:taxon-name></italic> Ng, 1987 (Sarawak, Malaysia), <italic><tp:taxon-name><tp:taxon-name-part taxon-name-part-type="genus" reg="Shanphusa">Shanphusa</tp:taxon-name-part> <tp:taxon-name-part taxon-name-part-type="species" reg="ywarngan">ywarngan</tp:taxon-name-part></tp:taxon-name></italic> Ng &amp; Whitten, 2017, and <italic><tp:taxon-name><tp:taxon-name-part taxon-name-part-type="genus" reg="Demanietta">Demanietta</tp:taxon-name-part> <tp:taxon-name-part taxon-name-part-type="species" reg="burmanica">burmanica</tp:taxon-name-part></tp:taxon-name></italic> Ng, 2018 (both Myanmar), were collected from caves but none have cave adapted features (<xref ref-type="bibr" rid="B56">Ng 1987</xref>, <xref ref-type="bibr" rid="B49">2018b</xref>; <xref ref-type="bibr" rid="B60">Ng and Tan 1998</xref>; <xref ref-type="bibr" rid="B67">Ng and Whitten 2017</xref>) and are now regarded as troglophiles at most. The holotype of <italic><tp:taxon-name><tp:taxon-name-part taxon-name-part-type="genus" reg="Xestomon">Xestomon</tp:taxon-name-part> <tp:taxon-name-part taxon-name-part-type="species" reg="tacu">tacu</tp:taxon-name-part></tp:taxon-name></italic> Ng, 2021, was collected from a cave in southern Vietnam; and the species is overall pale orange in colour, but the corneas are fully pigmented, and specimens have also been collected in several epigeal habitats (<xref ref-type="bibr" rid="B51">Ng 2021</xref>).</p></tp:treatment-sec><ref-list><ref id="B36"><mixed-citation xmlns:xlink="http://www.w3.org/1999/xlink" xlink:type="simple">Ng PKL (1988) The freshwater crabs of Peninsular Malaysia and Singapore. Department of Zoology, National University of Singapore, Shinglee Press, Singapore, 156 pp.</mixed-citation></ref><ref id="B29"><mixed-citation xmlns:xlink="http://www.w3.org/1999/xlink" xlink:type="simple">Leelawathanagoon P, Lheknim V, Ng PKL (2010) On a new species of freshwater crab of the genus <italic><tp:taxon-name><tp:taxon-name-part taxon-name-part-type="genus">Terrapotamon</tp:taxon-name-part></tp:taxon-name></italic> (<tp:taxon-name><tp:taxon-name-part taxon-name-part-type="infraorder">Brachyura</tp:taxon-name-part></tp:taxon-name>, <tp:taxon-name><tp:taxon-name-part taxon-name-part-type="family">Potamidae</tp:taxon-name-part></tp:taxon-name>) from peninsular Thailand. Crustaceana 83(1): 49–59. <ext-link xlink:href="10.1163/001121609X12481627024337" ext-link-type="doi" xlink:type="simple">https://doi.org/10.1163/001121609X12481627024337</ext-link></mixed-citation></ref><ref id="B73"><mixed-citation xmlns:xlink="http://www.w3.org/1999/xlink" xlink:type="simple">Promdam R, Yeesin P, Ng PKL (2017) A second new species of terrestrial long-legged <italic><tp:taxon-name><tp:taxon-name-part taxon-name-part-type="genus">Terrapotamon</tp:taxon-name-part></tp:taxon-name></italic> Ng, 1986 (<tp:taxon-name><tp:taxon-name-part taxon-name-part-type="subphylum">Crustacea</tp:taxon-name-part></tp:taxon-name>: <tp:taxon-name><tp:taxon-name-part taxon-name-part-type="infraorder">Brachyura</tp:taxon-name-part></tp:taxon-name>: <tp:taxon-name><tp:taxon-name-part taxon-name-part-type="family">Potamidae</tp:taxon-name-part></tp:taxon-name>) from karst forests in Peninsular Thailand. Raffles Bulletin of Zoology 65: 404–415. <ext-link xlink:href="10.5281/zenodo.5357298" ext-link-type="doi" xlink:type="simple">https://doi.org/10.5281/zenodo.5357298</ext-link></mixed-citation></ref><ref id="B21"><mixed-citation xmlns:xlink="http://www.w3.org/1999/xlink" xlink:type="simple">Holthuis LB (1979) Cavernicolous and terrestrial decapod <tp:taxon-name><tp:taxon-name-part taxon-name-part-type="subphylum">Crustacea</tp:taxon-name-part></tp:taxon-name> from northern Sarawak, Borneo. Zoologische Verhandelingen 171(1): 1–47.</mixed-citation></ref><ref id="B42"><mixed-citation xmlns:xlink="http://www.w3.org/1999/xlink" xlink:type="simple">Ng PKL (1992c) A new genus and species of cavernicolous crab (<tp:taxon-name><tp:taxon-name-part taxon-name-part-type="infraorder">Brachyura</tp:taxon-name-part></tp:taxon-name>: <tp:taxon-name><tp:taxon-name-part taxon-name-part-type="family">Potamidae</tp:taxon-name-part></tp:taxon-name>) from Kanchanaburi, Thailand, with comments on the genera <italic><tp:taxon-name><tp:taxon-name-part taxon-name-part-type="genus">Tiwaripotamon</tp:taxon-name-part></tp:taxon-name></italic> Bott, 1970 and <italic><tp:taxon-name><tp:taxon-name-part taxon-name-part-type="genus">Larnaudia</tp:taxon-name-part></tp:taxon-name></italic> Bott, 1966. Mémoires de Biospéologie 19: 159–167.</mixed-citation></ref><ref id="B45"><mixed-citation xmlns:xlink="http://www.w3.org/1999/xlink" xlink:type="simple">Ng PKL (1996) <italic><tp:taxon-name><tp:taxon-name-part taxon-name-part-type="genus">Nemoron</tp:taxon-name-part> <tp:taxon-name-part taxon-name-part-type="species">nomas</tp:taxon-name-part></tp:taxon-name></italic>, a new genus and new species of terrestrial crab (<tp:taxon-name><tp:taxon-name-part taxon-name-part-type="subphylum">Crustacea</tp:taxon-name-part></tp:taxon-name>: <tp:taxon-name><tp:taxon-name-part taxon-name-part-type="order">Decapoda</tp:taxon-name-part></tp:taxon-name>: <tp:taxon-name><tp:taxon-name-part taxon-name-part-type="infraorder">Brachyura</tp:taxon-name-part></tp:taxon-name>: <tp:taxon-name><tp:taxon-name-part taxon-name-part-type="family">Potamidae</tp:taxon-name-part></tp:taxon-name>) from central Vietnam. Raffles Bulletin of Zoology 44: 29–36.</mixed-citation></ref><ref id="B17"><mixed-citation xmlns:xlink="http://www.w3.org/1999/xlink" xlink:type="simple">Guinot D, Rodríguez Moreno PA (2024a) <italic><tp:taxon-name><tp:taxon-name-part taxon-name-part-type="genus">Ngan</tp:taxon-name-part> <tp:taxon-name-part taxon-name-part-type="species">mayla</tp:taxon-name-part></tp:taxon-name></italic> gen. et sp. nov., a new blind potamid cave crab from Borneo, Kalimantan (<tp:taxon-name><tp:taxon-name-part taxon-name-part-type="subphylum">Crustacea</tp:taxon-name-part></tp:taxon-name>: <tp:taxon-name><tp:taxon-name-part taxon-name-part-type="order">Decapoda</tp:taxon-name-part></tp:taxon-name>: <tp:taxon-name><tp:taxon-name-part taxon-name-part-type="infraorder">Brachyura</tp:taxon-name-part></tp:taxon-name>: <tp:taxon-name><tp:taxon-name-part taxon-name-part-type="superfamily">Potamoidea</tp:taxon-name-part></tp:taxon-name>, <tp:taxon-name><tp:taxon-name-part taxon-name-part-type="family">Potamidae</tp:taxon-name-part></tp:taxon-name>), and three other unidentified cave crabs from the same region. Zootaxa 5476(1): 115–137. <ext-link xlink:href="10.11646/zootaxa.5476.1.13" ext-link-type="doi" xlink:type="simple">https://doi.org/10.11646/zootaxa.5476.1.13</ext-link></mixed-citation></ref><ref id="B85"><mixed-citation xmlns:xlink="http://www.w3.org/1999/xlink" xlink:type="simple">Yeo DCJ, Ng PKL (1999) <italic><tp:taxon-name><tp:taxon-name-part taxon-name-part-type="genus">Erebusa</tp:taxon-name-part> <tp:taxon-name-part taxon-name-part-type="species">calobates</tp:taxon-name-part></tp:taxon-name></italic>, new genus, new species, a troglobitic crab (<tp:taxon-name><tp:taxon-name-part taxon-name-part-type="infraorder">Brachyura</tp:taxon-name-part></tp:taxon-name>: <tp:taxon-name><tp:taxon-name-part taxon-name-part-type="family">Potamidae</tp:taxon-name-part></tp:taxon-name>) from Laos. Journal of Crustacean Biology 19(4): 908–916. <ext-link xlink:href="10.1163/193724099x00592" ext-link-type="doi" xlink:type="simple">https://doi.org/10.1163/193724099x00592</ext-link></mixed-citation></ref><ref id="B18"><mixed-citation xmlns:xlink="http://www.w3.org/1999/xlink" xlink:type="simple">Guinot D, Rodríguez Moreno PA (2024b) <italic><tp:taxon-name><tp:taxon-name-part taxon-name-part-type="genus">Schubartamon</tp:taxon-name-part> <tp:taxon-name-part taxon-name-part-type="species">serenum</tp:taxon-name-part></tp:taxon-name></italic> new genus and species, a troglobitic crab from Laos, new records of <italic><tp:taxon-name><tp:taxon-name-part taxon-name-part-type="genus">Erebusa</tp:taxon-name-part> <tp:taxon-name-part taxon-name-part-type="species">calobates</tp:taxon-name-part></tp:taxon-name></italic> Yeo &amp; Ng, 1999 (<tp:taxon-name><tp:taxon-name-part taxon-name-part-type="order">Decapoda</tp:taxon-name-part></tp:taxon-name>, <tp:taxon-name><tp:taxon-name-part taxon-name-part-type="infraorder">Brachyura</tp:taxon-name-part></tp:taxon-name>, <tp:taxon-name><tp:taxon-name-part taxon-name-part-type="family">Potamidae</tp:taxon-name-part></tp:taxon-name>), and insights on the potamid genera of Indochina. Crustaceana 97(5–9): 733–765. <ext-link xlink:href="10.1163/15685403-bja10408" ext-link-type="doi" xlink:type="simple">https://doi.org/10.1163/15685403-bja10408</ext-link></mixed-citation></ref><ref id="B30"><mixed-citation xmlns:xlink="http://www.w3.org/1999/xlink" xlink:type="simple">Lheknim V, Ng PKL (2016) A new species of long-legged terrestrial <italic><tp:taxon-name><tp:taxon-name-part taxon-name-part-type="genus">Terrapotamon</tp:taxon-name-part></tp:taxon-name></italic> Ng, 1986 (<tp:taxon-name><tp:taxon-name-part taxon-name-part-type="subphylum">Crustacea</tp:taxon-name-part></tp:taxon-name>: <tp:taxon-name><tp:taxon-name-part taxon-name-part-type="infraorder">Brachyura</tp:taxon-name-part></tp:taxon-name>: <tp:taxon-name><tp:taxon-name-part taxon-name-part-type="family">Potamidae</tp:taxon-name-part></tp:taxon-name>) from limestone formations in Satun, southern Thailand. Zootaxa 4200(1): 143–152. <ext-link xlink:href="10.11646/zootaxa.4200.1.6" ext-link-type="doi" xlink:type="simple">https://doi.org/10.11646/zootaxa.4200.1.6</ext-link></mixed-citation></ref><ref id="B59"><mixed-citation xmlns:xlink="http://www.w3.org/1999/xlink" xlink:type="simple">Ng PKL, Naiyanetr P (1993) New and recently described freshwater crabs (<tp:taxon-name><tp:taxon-name-part taxon-name-part-type="subphylum">Crustacea</tp:taxon-name-part></tp:taxon-name>: <tp:taxon-name><tp:taxon-name-part taxon-name-part-type="order">Decapoda</tp:taxon-name-part></tp:taxon-name>: <tp:taxon-name><tp:taxon-name-part taxon-name-part-type="infraorder">Brachyura</tp:taxon-name-part></tp:taxon-name>: <tp:taxon-name><tp:taxon-name-part taxon-name-part-type="family">Potamidae</tp:taxon-name-part></tp:taxon-name>, <tp:taxon-name><tp:taxon-name-part taxon-name-part-type="family">Gecarcinucidae</tp:taxon-name-part></tp:taxon-name> and <tp:taxon-name><tp:taxon-name-part taxon-name-part-type="family">Parathelphusidae</tp:taxon-name-part></tp:taxon-name>) from Thailand. Zoologische Verhandelingen 284(1): 1–117.</mixed-citation></ref><ref id="B61"><mixed-citation xmlns:xlink="http://www.w3.org/1999/xlink" xlink:type="simple">Ng PKL, Yeo DCJ (2001) A revision of the genus <italic><tp:taxon-name><tp:taxon-name-part taxon-name-part-type="genus">Tiwaripotamon</tp:taxon-name-part></tp:taxon-name></italic> (<tp:taxon-name><tp:taxon-name-part taxon-name-part-type="order">Decapoda</tp:taxon-name-part></tp:taxon-name>: <tp:taxon-name><tp:taxon-name-part taxon-name-part-type="infraorder">Brachyura</tp:taxon-name-part></tp:taxon-name>: <tp:taxon-name><tp:taxon-name-part taxon-name-part-type="family">Potamidae</tp:taxon-name-part></tp:taxon-name>), with a description of a new species. Journal of Crustacean Biology 21(1): 275–287. <ext-link xlink:href="10.1163/20021975-99990123" ext-link-type="doi" xlink:type="simple">https://doi.org/10.1163/20021975-99990123</ext-link></mixed-citation></ref><ref id="B64"><mixed-citation xmlns:xlink="http://www.w3.org/1999/xlink" xlink:type="simple">Ng PKL, Vidthayanon C (2013) <italic><tp:taxon-name><tp:taxon-name-part taxon-name-part-type="genus">Thampramon</tp:taxon-name-part> <tp:taxon-name-part taxon-name-part-type="species">tonvuthi</tp:taxon-name-part></tp:taxon-name></italic>, a new genus and new species of cavernicolous crab (<tp:taxon-name><tp:taxon-name-part taxon-name-part-type="subphylum">Crustacea</tp:taxon-name-part></tp:taxon-name>: <tp:taxon-name><tp:taxon-name-part taxon-name-part-type="order">Decapoda</tp:taxon-name-part></tp:taxon-name>: <tp:taxon-name><tp:taxon-name-part taxon-name-part-type="infraorder">Brachyura</tp:taxon-name-part></tp:taxon-name>: <tp:taxon-name><tp:taxon-name-part taxon-name-part-type="family">Potamidae</tp:taxon-name-part></tp:taxon-name>) from Thailand. Zootaxa 3652(2): 265–276. <ext-link xlink:href="10.11646/zootaxa.3652.2.4" ext-link-type="doi" xlink:type="simple">https://doi.org/10.11646/zootaxa.3652.2.4</ext-link></mixed-citation></ref><ref id="B80"><mixed-citation xmlns:xlink="http://www.w3.org/1999/xlink" xlink:type="simple">Shih HT, Do VT (2014) A new species of <italic><tp:taxon-name><tp:taxon-name-part taxon-name-part-type="genus">Tiwaripotamon</tp:taxon-name-part></tp:taxon-name></italic> Bott, 1970, from northern Vietnam, with notes on <italic><tp:taxon-name><tp:taxon-name-part taxon-name-part-type="genus">T.</tp:taxon-name-part> <tp:taxon-name-part taxon-name-part-type="species">vietnamicum</tp:taxon-name-part></tp:taxon-name></italic> (Dang &amp; Ho, 2002) and <italic><tp:taxon-name><tp:taxon-name-part taxon-name-part-type="genus">T.</tp:taxon-name-part> <tp:taxon-name-part taxon-name-part-type="species">edostilus</tp:taxon-name-part></tp:taxon-name></italic> Ng &amp; Yeo, 2001 (<tp:taxon-name><tp:taxon-name-part taxon-name-part-type="subphylum">Crustacea</tp:taxon-name-part></tp:taxon-name>, <tp:taxon-name><tp:taxon-name-part taxon-name-part-type="infraorder">Brachyura</tp:taxon-name-part></tp:taxon-name>, <tp:taxon-name><tp:taxon-name-part taxon-name-part-type="family">Potamidae</tp:taxon-name-part></tp:taxon-name>). Zootaxa 3764(1): 26–38. <ext-link xlink:href="10.11646/zootaxa.3764.1.2" ext-link-type="doi" xlink:type="simple">https://doi.org/10.11646/zootaxa.3764.1.2</ext-link></mixed-citation></ref><ref id="B11"><mixed-citation xmlns:xlink="http://www.w3.org/1999/xlink" xlink:type="simple">Do VT, Shih HT, Huang C (2016) A new species of freshwater crab of the genus <italic><tp:taxon-name><tp:taxon-name-part taxon-name-part-type="genus">Tiwaripotamon</tp:taxon-name-part></tp:taxon-name></italic> Bott, 1970 (<tp:taxon-name><tp:taxon-name-part taxon-name-part-type="subphylum">Crustacea</tp:taxon-name-part></tp:taxon-name>, <tp:taxon-name><tp:taxon-name-part taxon-name-part-type="infraorder">Brachyura</tp:taxon-name-part></tp:taxon-name>, <tp:taxon-name><tp:taxon-name-part taxon-name-part-type="family">Potamidae</tp:taxon-name-part></tp:taxon-name>) from northern Vietnam and southern China. Raffles Bulletin of Zoology 64: 213–219. <ext-link xlink:href="10.5281/zenodo.4504348" ext-link-type="doi" xlink:type="simple">https://doi.org/10.5281/zenodo.4504348</ext-link></mixed-citation></ref><ref id="B12"><mixed-citation xmlns:xlink="http://www.w3.org/1999/xlink" xlink:type="simple">Do VT, Nguyen TC, Dang VD (2017) Two new species of freshwater crabs of the genus <italic><tp:taxon-name><tp:taxon-name-part taxon-name-part-type="genus">Tiwaripotamon</tp:taxon-name-part></tp:taxon-name></italic> Bott, 1970 (<tp:taxon-name><tp:taxon-name-part taxon-name-part-type="subphylum">Crustacea</tp:taxon-name-part></tp:taxon-name>, <tp:taxon-name><tp:taxon-name-part taxon-name-part-type="order">Decapoda</tp:taxon-name-part></tp:taxon-name>, <tp:taxon-name><tp:taxon-name-part taxon-name-part-type="infraorder">Brachyura</tp:taxon-name-part></tp:taxon-name>, <tp:taxon-name><tp:taxon-name-part taxon-name-part-type="family">Potamidae</tp:taxon-name-part></tp:taxon-name>) from northern Vietnam. Raffles Bulletin of Zoology 65: 455–465. <ext-link xlink:href="10.5281/zenodo.4504476" ext-link-type="doi" xlink:type="simple">https://doi.org/10.5281/zenodo.4504476</ext-link></mixed-citation></ref><ref id="B68"><mixed-citation xmlns:xlink="http://www.w3.org/1999/xlink" xlink:type="simple">Ng PKL, Ngo VT (2022) A new semiterrestrial crab from limestone hills in Vietnam (<tp:taxon-name><tp:taxon-name-part taxon-name-part-type="subphylum">Crustacea</tp:taxon-name-part></tp:taxon-name>: <tp:taxon-name><tp:taxon-name-part taxon-name-part-type="infraorder">Brachyura</tp:taxon-name-part></tp:taxon-name>: <tp:taxon-name><tp:taxon-name-part taxon-name-part-type="family">Potamidae</tp:taxon-name-part></tp:taxon-name>: <italic><tp:taxon-name><tp:taxon-name-part taxon-name-part-type="genus">Tiwaripotamon</tp:taxon-name-part></tp:taxon-name></italic>). Zootaxa 5213(5): 578–586. <ext-link xlink:href="10.11646/zootaxa.5213.5.6" ext-link-type="doi" xlink:type="simple">https://doi.org/10.11646/zootaxa.5213.5.6</ext-link></mixed-citation></ref><ref id="B52"><mixed-citation xmlns:xlink="http://www.w3.org/1999/xlink" xlink:type="simple">Ng PKL (2024) Taxonomic notes on three species of <italic><tp:taxon-name><tp:taxon-name-part taxon-name-part-type="genus">Tiwaripotamon</tp:taxon-name-part></tp:taxon-name></italic> Bott, 1970 (<tp:taxon-name><tp:taxon-name-part taxon-name-part-type="subphylum">Crustacea</tp:taxon-name-part></tp:taxon-name>: <tp:taxon-name><tp:taxon-name-part taxon-name-part-type="infraorder">Brachyura</tp:taxon-name-part></tp:taxon-name>: <tp:taxon-name><tp:taxon-name-part taxon-name-part-type="family">Potamidae</tp:taxon-name-part></tp:taxon-name>) from Vietnam and China, one of which is new to science. Zootaxa 5476(1): 298–313. <ext-link xlink:href="10.11646/zootaxa.5476.1.24" ext-link-type="doi" xlink:type="simple">https://doi.org/10.11646/zootaxa.5476.1.24</ext-link></mixed-citation></ref><ref id="B9"><mixed-citation xmlns:xlink="http://www.w3.org/1999/xlink" xlink:type="simple">Dang K, Do C (2025) A new species of genus <italic><tp:taxon-name><tp:taxon-name-part taxon-name-part-type="genus">Tiwaripotamon</tp:taxon-name-part></tp:taxon-name></italic> Bott, 1970 (<tp:taxon-name><tp:taxon-name-part taxon-name-part-type="subphylum">Crustacea</tp:taxon-name-part></tp:taxon-name>, <tp:taxon-name><tp:taxon-name-part taxon-name-part-type="order">Decapoda</tp:taxon-name-part></tp:taxon-name>, <tp:taxon-name><tp:taxon-name-part taxon-name-part-type="infraorder">Brachyura</tp:taxon-name-part></tp:taxon-name>, <tp:taxon-name><tp:taxon-name-part taxon-name-part-type="family">Potamidae</tp:taxon-name-part></tp:taxon-name>) from northern Vietnam, with notes on a similar species identified as “<italic><tp:taxon-name><tp:taxon-name-part taxon-name-part-type="genus">Tiwaripotamon</tp:taxon-name-part> <tp:taxon-name-part taxon-name-part-type="species">araneum</tp:taxon-name-part></tp:taxon-name></italic>”. Zootaxa 5631(3): 585–593. <ext-link xlink:href="10.11646/zootaxa.5631.3.11" ext-link-type="doi" xlink:type="simple">https://doi.org/10.11646/zootaxa.5631.3.11</ext-link></mixed-citation></ref><ref id="B84"><mixed-citation xmlns:xlink="http://www.w3.org/1999/xlink" xlink:type="simple">Yeo DCJ (2001) A new cavernicolous species of freshwater crab (<tp:taxon-name><tp:taxon-name-part taxon-name-part-type="subphylum">Crustacea</tp:taxon-name-part></tp:taxon-name>: <tp:taxon-name><tp:taxon-name-part taxon-name-part-type="infraorder">Brachyura</tp:taxon-name-part></tp:taxon-name>: <tp:taxon-name><tp:taxon-name-part taxon-name-part-type="family">Potamidae</tp:taxon-name-part></tp:taxon-name>) from Pulau Tioman, peninsular Malaysia. Proceedings of the Biological Society of Washington 114(3): 618–623.</mixed-citation></ref><ref id="B50"><mixed-citation xmlns:xlink="http://www.w3.org/1999/xlink" xlink:type="simple">Ng PKL (2020) Revision of the freshwater crabs of the <italic><tp:taxon-name><tp:taxon-name-part taxon-name-part-type="genus">Johora</tp:taxon-name-part> <tp:taxon-name-part taxon-name-part-type="species">tahanensis</tp:taxon-name-part></tp:taxon-name></italic> (Bott, 1966) species group (<tp:taxon-name><tp:taxon-name-part taxon-name-part-type="subphylum">Crustacea</tp:taxon-name-part></tp:taxon-name>, <tp:taxon-name><tp:taxon-name-part taxon-name-part-type="infraorder">Brachyura</tp:taxon-name-part></tp:taxon-name>, <tp:taxon-name><tp:taxon-name-part taxon-name-part-type="family">Potamidae</tp:taxon-name-part></tp:taxon-name>), with a key to the genus. ZooKeys 994: 1–34. <ext-link xlink:href="10.3897/zookeys.994.56810" ext-link-type="doi" xlink:type="simple">https://doi.org/10.3897/zookeys.994.56810</ext-link></mixed-citation></ref><ref id="B28"><mixed-citation xmlns:xlink="http://www.w3.org/1999/xlink" xlink:type="simple">Leelawathanagoon P, Lheknim V, Ng PKL (2005) On a new species of freshwater crab of the genus <italic><tp:taxon-name><tp:taxon-name-part taxon-name-part-type="genus">Johora</tp:taxon-name-part></tp:taxon-name></italic> (<tp:taxon-name><tp:taxon-name-part taxon-name-part-type="infraorder">Brachyura</tp:taxon-name-part></tp:taxon-name>, <tp:taxon-name><tp:taxon-name-part taxon-name-part-type="family">Potamidae</tp:taxon-name-part></tp:taxon-name>) from Peninsular Thailand. Crustaceana 78(1): 59–66. <ext-link xlink:href="10.1163/1568540054024583" ext-link-type="doi" xlink:type="simple">https://doi.org/10.1163/1568540054024583</ext-link></mixed-citation></ref><ref id="B56"><mixed-citation xmlns:xlink="http://www.w3.org/1999/xlink" xlink:type="simple">Ng PKL, Ng HP (1987) The freshwater crabs of Pulau Langkawi, Peninsular Malaysia. Malaysian Journal of Science 9: 1–15.</mixed-citation></ref><ref id="B49"><mixed-citation xmlns:xlink="http://www.w3.org/1999/xlink" xlink:type="simple">Ng PKL (2018b) On two new species of potamid and sesarmid crabs (<tp:taxon-name><tp:taxon-name-part taxon-name-part-type="order">Decapoda</tp:taxon-name-part></tp:taxon-name>, <tp:taxon-name><tp:taxon-name-part taxon-name-part-type="infraorder">Brachyura</tp:taxon-name-part></tp:taxon-name>) from caves in Myanmar. Crustaceana 91(2): 185–197. <ext-link xlink:href="10.1163/15685403-00003735" ext-link-type="doi" xlink:type="simple">https://doi.org/10.1163/15685403-00003735</ext-link></mixed-citation></ref><ref id="B60"><mixed-citation xmlns:xlink="http://www.w3.org/1999/xlink" xlink:type="simple">Ng PKL, Tan SH (1998) A revision of the Southeast Asian freshwater crabs of the genus <italic><tp:taxon-name><tp:taxon-name-part taxon-name-part-type="genus">Isolapotamon</tp:taxon-name-part></tp:taxon-name></italic> Bott, 1968 (<tp:taxon-name><tp:taxon-name-part taxon-name-part-type="subphylum">Crustacea</tp:taxon-name-part></tp:taxon-name>: <tp:taxon-name><tp:taxon-name-part taxon-name-part-type="order">Decapoda</tp:taxon-name-part></tp:taxon-name>: <tp:taxon-name><tp:taxon-name-part taxon-name-part-type="infraorder">Brachyura</tp:taxon-name-part></tp:taxon-name>: <tp:taxon-name><tp:taxon-name-part taxon-name-part-type="family">Potamidae</tp:taxon-name-part></tp:taxon-name>). Proceedings of the Biological Society of Washington 111(1): 52–80. <ext-link xlink:href="10.5281/zenodo.13409859" ext-link-type="doi" xlink:type="simple">https://doi.org/10.5281/zenodo.13409859</ext-link></mixed-citation></ref><ref id="B67"><mixed-citation xmlns:xlink="http://www.w3.org/1999/xlink" xlink:type="simple">Ng PKL, Whitten AJ (2017) On a new species of <italic><tp:taxon-name><tp:taxon-name-part taxon-name-part-type="genus">Shanphusa</tp:taxon-name-part></tp:taxon-name></italic> Yeo &amp; Ng, 2007 (<tp:taxon-name><tp:taxon-name-part taxon-name-part-type="infraorder">Brachyura</tp:taxon-name-part></tp:taxon-name>, <tp:taxon-name><tp:taxon-name-part taxon-name-part-type="superfamily">Potamoidea</tp:taxon-name-part></tp:taxon-name>, <tp:taxon-name><tp:taxon-name-part taxon-name-part-type="family">Potamidae</tp:taxon-name-part></tp:taxon-name>), from a cave in central Myanmar. Crustaceana 90(2): 235–245. <ext-link xlink:href="10.1163/15685403-00003646" ext-link-type="doi" xlink:type="simple">https://doi.org/10.1163/15685403-00003646</ext-link></mixed-citation></ref><ref id="B51"><mixed-citation xmlns:xlink="http://www.w3.org/1999/xlink" xlink:type="simple">Ng PKL (2021) Description of a new genus and new species of freshwater crab (<tp:taxon-name><tp:taxon-name-part taxon-name-part-type="infraorder">Brachyura</tp:taxon-name-part></tp:taxon-name>: <tp:taxon-name><tp:taxon-name-part taxon-name-part-type="superfamily">Potamoidea</tp:taxon-name-part></tp:taxon-name>) from southern Vietnam. Crustacean Research 50: 65–73. <ext-link xlink:href="10.18353/crustacea.50.0_65" ext-link-type="doi" xlink:type="simple">https://doi.org/10.18353/crustacea.50.0_65</ext-link></mixed-citation></ref></ref-list></tp:taxon-treatment>
