# Supplementary material for: On a new genus and species of karst-dwelling freshwater crab (Crustacea, Brachyura, Potamidae) from Peninsular Malaysia
Source: Zookeys. 2026 Apr 9;1277:113–36. doi: 10.3897/zookeys.1277.181453 (PMC13087658; doi:10.3897/zookeys.1277.181453)
Supplement: XML Treatment for Merapohra karsticola [file zookeys.1277.181453-treatment2.xml]

<!DOCTYPE tp:taxon-treatment
  PUBLIC "-//TaxonX//DTD Taxonomic Treatment Publishing DTD v0 20100105//EN" "tax-treatment-NSO.dtd">
<tp:taxon-treatment xmlns:tp="http://www.plazi.org/taxpub"><tp:treatment-meta><kwd-group><label>Taxon classification</label><kwd>
                <named-content content-type="kingdom">
                  <named-content content-type="taxon-name">
                    <named-content content-type="kingdom">Animalia</named-content>
                  </named-content>
                </named-content>
              </kwd><kwd>
                <named-content content-type="infraorder">
Brachyura</named-content>
              </kwd><kwd>
                <named-content content-type="family">Potamidae</named-content>
              </kwd></kwd-group><mixed-citation publication-type="journal"><person-group><name><surname>Tan</surname><given-names>Zhi Wan</given-names></name><name><surname>Ooi</surname><given-names>Qie</given-names></name><name><surname>Ng</surname><given-names>Peter K. L.</given-names></name></person-group><article-title>On a new genus and species of karst-dwelling freshwater crab (<tp:taxon-name><tp:taxon-name-part taxon-name-part-type="subphylum" reg="Crustacea">Crustacea</tp:taxon-name-part></tp:taxon-name>, <tp:taxon-name><tp:taxon-name-part taxon-name-part-type="infraorder" reg="Brachyura">Brachyura</tp:taxon-name-part></tp:taxon-name>, <tp:taxon-name><tp:taxon-name-part taxon-name-part-type="family" reg="Potamidae">Potamidae</tp:taxon-name-part></tp:taxon-name>) from Peninsular Malaysia</article-title><source>Zookeys</source><day>09</day><month>04</month><year>2026</year><volume>1277</volume><fpage>113</fpage><lpage>136</lpage><pub-id pub-id-type="doi">10.3897/zookeys.1277.181453</pub-id></mixed-citation></tp:treatment-meta><tp:nomenclature><tp:taxon-name><object-id xmlns:xlink="http://www.w3.org/1999/xlink" content-type="arpha" xlink:type="simple">7734DAEF-3637-52D4-A857-87DF8A64B60D</object-id>
                    		<tp:taxon-name-part taxon-name-part-type="genus" reg="Merapohra">Merapohra</tp:taxon-name-part> <tp:taxon-name-part taxon-name-part-type="species" reg="karsticola">karsticola</tp:taxon-name-part>
                    	
                    		<object-id xmlns:xlink="http://www.w3.org/1999/xlink" content-type="zoobank" xlink:type="simple">https://zoobank.org/A16EBFCD-BA6A-48B2-8775-AD931997C3CB</object-id>
                    	</tp:taxon-name><tp:taxon-status xmlns:xlink="http://www.w3.org/1999/xlink" xlink:type="simple">sp. nov.</tp:taxon-status><xref ref-type="fig" rid="F2">Figs 2</xref><xref ref-type="fig" rid="F3">, 3</xref><xref ref-type="fig" rid="F4">, 4</xref><xref ref-type="fig" rid="F5">, 5</xref><xref ref-type="fig" rid="F6">, 6</xref><xref ref-type="fig" rid="F7">, 7</xref></tp:nomenclature><tp:treatment-sec sec-type="Type material"><title>Type material.</title><p><bold><italic>Holotype</italic></bold>. Peninsular Malaysia • male; 37.2 × 26.7 mm; Pahang State, Merapoh, <abbrev xmlns:xlink="http://www.w3.org/1999/xlink" xlink:title="cave (in Bahasa Malaysia)" xlink:type="simple">Gua</abbrev> Hari Malaysia; 19 Apr. 2025; Q. Ooi et al. leg.; <named-content xmlns:xlink="http://www.w3.org/1999/xlink" content-type="dwc:collectionCode" xlink:title="Zoological Reference Collection" xlink:href="https://scientific-collections.gbif.org/collection/b1b1a075-171f-4a3c-b4c5-3668c1184b79" xlink:type="simple">ZRC</named-content> 2024.0327. <bold><italic>Paratypes</italic></bold>. Peninsular Malaysia • 3 females; 36.8 × 26.5 mm, 30.0 × 21.4 mm, 20.0 × 15.4 mm; same data for holotype; <named-content xmlns:xlink="http://www.w3.org/1999/xlink" content-type="dwc:collectionCode" xlink:title="Zoological Reference Collection" xlink:href="https://scientific-collections.gbif.org/collection/b1b1a075-171f-4a3c-b4c5-3668c1184b79" xlink:type="simple">ZRC</named-content> 2024.0328.</p></tp:treatment-sec><tp:treatment-sec sec-type="Diagnosis"><title>Diagnosis.</title><p>As for new genus.</p></tp:treatment-sec><tp:treatment-sec sec-type="Description of male holotype"><title>Description of male holotype.</title><p>Carapace subquadrate, anteriorly wider than long, relatively low; dorsal surfaces smooth, except for few granules around branchial regions, regions poorly demarcated, cervical grooves barely visible; H-shaped gastro-cardiac depression shallow but discernible (Fig. <xref ref-type="fig" rid="F2">2A, B</xref>); dorsal surface (including branchial regions) gently convex, gently inflated (Fig. <xref ref-type="fig" rid="F2">2C</xref>); epigastric cristae very low, marked by two low humps; postorbital cristae barely visible, rounded (Fig. <xref ref-type="fig" rid="F2">2B</xref>). Frontal margin gently convex, lobes not well marked, appearing almost straight in dorsal view, contiguous with supraorbital margin (Fig. <xref ref-type="fig" rid="F2">2B, C</xref>). Supraorbital margin gently sinuous, without clefts or fissures (Fig. <xref ref-type="fig" rid="F2">2C</xref>). External orbital tooth, short, broad, margins distinctly concave, outer margin longer than inner margin, outer margin ~ 1.77 × length of inner margin, just before suborbital margin; barely demarcated from anterolateral margin by minute indentation (Fig. <xref ref-type="fig" rid="F2">2B</xref>); epibranchial tooth low, present as small tubercle, weakly separated from external orbital tooth by shallow cleft; rest of anterolateral margin convex, subcristate; posterolateral margin gently sinuous, converging towards gently convex posterior carapace margin (Fig. <xref ref-type="fig" rid="F2">2B</xref>). Orbits ovate, large; eyes nearly filling space; cornea large, pigmented black; peduncle not elongate (Fig. <xref ref-type="fig" rid="F2">2B, C</xref>). Antennules long, folding laterally into narrow, subrectangular antennular fossa (Fig. <xref ref-type="fig" rid="F2">2D</xref>); antennae short, shorter than peduncle (Fig. <xref ref-type="fig" rid="F2">2D</xref>). Epistome longitudinally narrow, lateral parts covered in dense short hairs; posterior margin with low, triangular median lobe, confluent with gently sinuous lateral margins; margins of posterior epistomal margin lateral to median lobe gently sloping downwards, not parallel with frontal margin (Fig. <xref ref-type="fig" rid="F2">2D</xref>). Suborbital margin concave, smooth, without inner tooth; suborbital region smooth; subhepatic, pterygostomial and sub-branchial regions weakly rugose to smooth (Fig. <xref ref-type="fig" rid="F2">2C</xref>).</p><p>Third maxillipeds relatively short; merus subquadrate, shorter and narrower than ischium, surface slightly pitted, otherwise smooth and generally glabrous; ischium rectangular, length to width ratio 1.4, median sulcus shallow; exopod relatively slender, long, outer margin straight, nearly reaching to half-length of merus, with short flagellum approx. half-length of merus (Figs <xref ref-type="fig" rid="F2">2C</xref>, <xref ref-type="fig" rid="F4">4F</xref>).</p><p>Chelipeds elongate; right one slightly larger (Fig. <xref ref-type="fig" rid="F2">2A, E</xref>). Basis-ischium with few granules on ventral margin; ventral margins of merus lined with tubercles, dorsal margin uneven, gently rugose; carpus with broad spine on inner angle, surface gently rugose; outer surface of chela almost smooth, surface of fingers punctate; fingers slightly shorter than palm in major chela, equal in minor chela; fingers gently curved with large cutting teeth evenly spread out (Fig. <xref ref-type="fig" rid="F2">2A, E</xref>).</p><p>Ambulatory legs relatively long, slender, margins and surfaces smooth; second leg longest, fourth leg shortest; dorsal margins sub-cristate, appearing very weakly serrate; carpus with subdorsal ridge; propodus long, with shallow median sulcus; dactylus long, subequal in length to propodus, gently curved (Fig. <xref ref-type="fig" rid="F2">2A</xref>).</p><p>Anterior thoracic sternum relatively narrow; surface of sternites smooth, glabrous except for dense short setae on lateral margins (Fig. <xref ref-type="fig" rid="F3">3A, C</xref>). Sternites 1 and 2 completely fused forming triangular plate with convex lateral margins, relatively narrow, width-to-length ratio 2.87, separated from sternite 3 by distinctly convex suture (anteriorly); sternites 3 and 4 fused, <abbrev xmlns:xlink="http://www.w3.org/1999/xlink" xlink:title="suture between male thoracic sternites 3 and 4" xlink:type="simple">s3/4</abbrev> present as shallow lateral groove that is medially interrupted by anterior edge of sternopleonal cavity; s4/5, s5/6 and s6/7 medially interrupted; deep longitudinal groove between sternite 8 extending to median part of sternite 7 (Fig. <xref ref-type="fig" rid="F3">3A, D</xref>). Somite 8 not visible when pleon closed (Fig. <xref ref-type="fig" rid="F3">3B</xref>). Sternopleonal cavity reaching to imaginary line connecting median part of coxae of chelipeds; tubercle of male pleonal locking mechanism on posterior third of somite 5 (Fig. <xref ref-type="fig" rid="F3">3A, D</xref>).</p><p>Pleon broadly triangular; somite 1 longitudinally narrow, reaching to edges of coxae of fourth ambulatory legs (Fig. <xref ref-type="fig" rid="F3">3B</xref>); somite 2 of same width as somite 1; somite 3 widest; somites 4 and 5 trapezoidal; somite 6 trapezoidal, wide; telson broadly triangular, lateral margin almost straight (Fig. <xref ref-type="fig" rid="F3">3A–C</xref>).</p><p><abbrev xmlns:xlink="http://www.w3.org/1999/xlink" xlink:title="male first gonopod" xlink:type="simple">G1</abbrev> relatively short, stout; subterminal article relatively stout, straight, basal part distinctly broad, before tapering distally, without neck-like distal portion; terminal article elongated, slender, about 0.6 × length of subterminal article, very strongly curving outwards anteriorly before recurving posteriorly, gently tapering along length to broad tip, with relatively long, medial dorsal flap (Fig. <xref ref-type="fig" rid="F4">4A–D</xref>).</p></tp:treatment-sec><tp:treatment-sec sec-type="Female paratypes"><title>Female paratypes.</title><p>The female specimens agree with the holotype in all non-sexual characters except for its more slender and more symmetrical chelipeds (Fig. <xref ref-type="fig" rid="F5">5A</xref>). The thoracic sternum has the same features except that it is proportionately wider (Fig. <xref ref-type="fig" rid="F5">5C</xref>). The pleon is ovate and covers almost the entire surface of the thoracic sternum when closed (Fig. <xref ref-type="fig" rid="F5">5B</xref>). Vulva is very large, directed ventrally, occupying almost length of sternite 6, impinging upwards onto sternite 5, sternite 5 forming a ledge-like overhang over sternite 6 and vulvae; intervulvar distance, measured between mesial margins of both vulvae, 0.42 × vulvar distance, measured between lateral margins of both vulvae (Fig. <xref ref-type="fig" rid="F5">5C</xref>).</p></tp:treatment-sec><tp:treatment-sec sec-type="Etymology"><title>Etymology.</title><p>The specific epithet is derived from a combination of the word karst (limestone) and the Latin suffix -<italic>colo</italic> for tendency to inhabit or dwell in, alluding to the karst dwelling habits of this new species.</p></tp:treatment-sec><tp:treatment-sec sec-type="Live colouration"><title>Live colouration.</title><p>In life, the dorsal surfaces of the carapace, ambulatory legs, and the chelipeds are purple in colour. The joints of ambulatory legs, chelipeds, outer surfaces of chelipeds and margins of orbits are bright orange. The ventral surfaces largely pale off-white to light orange in colouration (Figs <xref ref-type="fig" rid="F6">6</xref>, <xref ref-type="fig" rid="F7">7</xref>).</p></tp:treatment-sec><tp:treatment-sec sec-type="Remarks"><title>Remarks.</title><p>Differences between morphologically close, karst-dwelling species from the region have been elaborated at length in the remarks section for the new genus (see above).</p></tp:treatment-sec><tp:treatment-sec sec-type="Distribution"><title>Distribution.</title><p><italic><tp:taxon-name><tp:taxon-name-part taxon-name-part-type="genus" reg="Merapohra">Merapohra</tp:taxon-name-part> <tp:taxon-name-part taxon-name-part-type="species" reg="karsticola">karsticola</tp:taxon-name-part></tp:taxon-name></italic> sp. nov., is so far only known from the type locality, <abbrev xmlns:xlink="http://www.w3.org/1999/xlink" xlink:title="cave (in Bahasa Malaysia)" xlink:type="simple">Gua</abbrev> Hari Malaysia, Merapoh, Pahang, Peninsular Malaysia (Figs <xref ref-type="fig" rid="F1">1</xref>, <xref ref-type="fig" rid="F8">8</xref>).</p><fig id="F8" position="float" orientation="portrait"><object-id xmlns:xlink="http://www.w3.org/1999/xlink" content-type="doi" xlink:type="simple">10.3897/zookeys.1277.181453.figure8</object-id><object-id xmlns:xlink="http://www.w3.org/1999/xlink" content-type="arpha" xlink:type="simple">75227D93-342E-546E-AB90-B6398BC47D1E</object-id><label>Figure 8.</label><caption><p>Type locality of <italic><tp:taxon-name><tp:taxon-name-part taxon-name-part-type="genus" reg="Merapohra">Merapohra</tp:taxon-name-part> <tp:taxon-name-part taxon-name-part-type="species" reg="karsticola">karsticola</tp:taxon-name-part></tp:taxon-name></italic> gen. nov. et sp. nov. <abbrev xmlns:xlink="http://www.w3.org/1999/xlink" xlink:title="cave (in Bahasa Malaysia)" xlink:type="simple">Gua</abbrev> Hari Malaysia. <bold>A</bold>. Karst massif of <abbrev xmlns:xlink="http://www.w3.org/1999/xlink" xlink:title="cave (in Bahasa Malaysia)" xlink:type="simple">Gua</abbrev> Hari Malaysia; <bold>B</bold>. Re-emergence of stream and entrance into <abbrev xmlns:xlink="http://www.w3.org/1999/xlink" xlink:title="cave (in Bahasa Malaysia)" xlink:type="simple">Gua</abbrev> Hari Malaysia; <bold>C</bold>. Waterfalls in <abbrev xmlns:xlink="http://www.w3.org/1999/xlink" xlink:title="cave (in Bahasa Malaysia)" xlink:type="simple">Gua</abbrev> Hari Malaysia; <bold>D</bold>. Narrow cave passage of <abbrev xmlns:xlink="http://www.w3.org/1999/xlink" xlink:title="cave (in Bahasa Malaysia)" xlink:type="simple">Gua</abbrev> Hari Malaysia. (Photo credit: Mr. Siaw Yu Zhang).</p></caption><graphic xmlns:xlink="http://www.w3.org/1999/xlink" xlink:href="zookeys-1277-113_article-181453__-g008.jpg" id="oo_1589386.jpg" position="float" orientation="portrait" xlink:type="simple"><uri content-type="original_file" xlink:type="simple">https://binary.pensoft.net/fig/1589386</uri></graphic></fig></tp:treatment-sec><tp:treatment-sec><!--Section generated to contain objects referenced in tp:taxon-treatment.--><fig id="F2" position="float" orientation="portrait"><object-id xmlns:xlink="http://www.w3.org/1999/xlink" content-type="doi" xlink:type="simple">10.3897/zookeys.1277.181453.figure2</object-id><object-id xmlns:xlink="http://www.w3.org/1999/xlink" content-type="arpha" xlink:type="simple">59CD2175-961D-51A6-88CB-67ADE49EE682</object-id><label>Figure 2.</label><caption><p><italic><tp:taxon-name><tp:taxon-name-part taxon-name-part-type="genus" reg="Merapohra">Merapohra</tp:taxon-name-part> <tp:taxon-name-part taxon-name-part-type="species" reg="karsticola">karsticola</tp:taxon-name-part></tp:taxon-name></italic> gen. nov. et sp. nov. Holotype, male (37.2 × 26.7 mm) (<named-content xmlns:xlink="http://www.w3.org/1999/xlink" content-type="dwc:collectionCode" xlink:title="Zoological Reference Collection" xlink:href="https://scientific-collections.gbif.org/collection/b1b1a075-171f-4a3c-b4c5-3668c1184b79" xlink:type="simple">ZRC</named-content> 2024.0327). <bold>A</bold>. Overall dorsal view; <bold>B</bold>. Dorsal view of carapace; <bold>C</bold>. Frontal view; <bold>D</bold>. Antennae, antennules, and epistome (left side denuded); <bold>E</bold>. Chelipeds.</p></caption><graphic xmlns:xlink="http://www.w3.org/1999/xlink" xlink:href="zookeys-1277-113_article-181453__-g002.jpg" id="oo_1589380.jpg" position="float" orientation="portrait" xlink:type="simple"><uri content-type="original_file" xlink:type="simple">https://binary.pensoft.net/fig/1589380</uri></graphic></fig><fig id="F3" position="float" orientation="portrait"><object-id xmlns:xlink="http://www.w3.org/1999/xlink" content-type="doi" xlink:type="simple">10.3897/zookeys.1277.181453.figure3</object-id><object-id xmlns:xlink="http://www.w3.org/1999/xlink" content-type="arpha" xlink:type="simple">3EFF3ECF-78D6-5408-9FCA-7054627B4DDF</object-id><label>Figure 3.</label><caption><p><italic><tp:taxon-name><tp:taxon-name-part taxon-name-part-type="genus" reg="Merapohra">Merapohra</tp:taxon-name-part> <tp:taxon-name-part taxon-name-part-type="species" reg="karsticola">karsticola</tp:taxon-name-part></tp:taxon-name></italic> gen. nov. et sp. nov. Holotype, male (37.2 × 26.7 mm) (<named-content xmlns:xlink="http://www.w3.org/1999/xlink" content-type="dwc:collectionCode" xlink:title="Zoological Reference Collection" xlink:href="https://scientific-collections.gbif.org/collection/b1b1a075-171f-4a3c-b4c5-3668c1184b79" xlink:type="simple">ZRC</named-content> 2024.0327). <bold>A</bold>. Thoracic sternum, pleonal somite 4–6, and telson (left side denuded); <bold>B</bold>. Pleon somites 1–5; <bold>C</bold>. Posterior thoracic sternum, pleonal somite 3–6, and telson; <bold>D</bold>. Sternopleonal cavity and right <abbrev xmlns:xlink="http://www.w3.org/1999/xlink" xlink:title="male first gonopod" xlink:type="simple">G1</abbrev>.</p></caption><graphic xmlns:xlink="http://www.w3.org/1999/xlink" xlink:href="zookeys-1277-113_article-181453__-g003.jpg" id="oo_1589381.jpg" position="float" orientation="portrait" xlink:type="simple"><uri content-type="original_file" xlink:type="simple">https://binary.pensoft.net/fig/1589381</uri></graphic></fig><fig id="F4" position="float" orientation="portrait"><object-id xmlns:xlink="http://www.w3.org/1999/xlink" content-type="doi" xlink:type="simple">10.3897/zookeys.1277.181453.figure4</object-id><object-id xmlns:xlink="http://www.w3.org/1999/xlink" content-type="arpha" xlink:type="simple">28640D1D-1344-5313-8FEF-16115B348B80</object-id><label>Figure 4.</label><caption><p><italic><tp:taxon-name><tp:taxon-name-part taxon-name-part-type="genus" reg="Merapohra">Merapohra</tp:taxon-name-part> <tp:taxon-name-part taxon-name-part-type="species" reg="karsticola">karsticola</tp:taxon-name-part></tp:taxon-name></italic> gen. nov. et sp. nov. Holotype, male (37.2 × 26.7 mm) (<named-content xmlns:xlink="http://www.w3.org/1999/xlink" content-type="dwc:collectionCode" xlink:title="Zoological Reference Collection" xlink:href="https://scientific-collections.gbif.org/collection/b1b1a075-171f-4a3c-b4c5-3668c1184b79" xlink:type="simple">ZRC</named-content> 2024.0327). <bold>A</bold>. Left <abbrev xmlns:xlink="http://www.w3.org/1999/xlink" xlink:title="male first gonopod" xlink:type="simple">G1</abbrev> (ventral view); <bold>B</bold>. Left <abbrev xmlns:xlink="http://www.w3.org/1999/xlink" xlink:title="male first gonopod" xlink:type="simple">G1</abbrev> (dorsal view); <bold>C</bold>. Distal part of left <abbrev xmlns:xlink="http://www.w3.org/1999/xlink" xlink:title="male first gonopod" xlink:type="simple">G1</abbrev> (ventral view); <bold>D</bold>. Distal part of left <abbrev xmlns:xlink="http://www.w3.org/1999/xlink" xlink:title="male first gonopod" xlink:type="simple">G1</abbrev> (dorsal view); <bold>E</bold>. Left <abbrev xmlns:xlink="http://www.w3.org/1999/xlink" xlink:title="male second gonopod" xlink:type="simple">G2</abbrev>; <bold>F</bold>. Left third maxilliped (flagellum set in front of merus, typically positioned behind merus at rest). Scale bar: 2 mm.</p></caption><graphic xmlns:xlink="http://www.w3.org/1999/xlink" xlink:href="zookeys-1277-113_article-181453__-g004.jpg" id="oo_1589382.jpg" position="float" orientation="portrait" xlink:type="simple"><uri content-type="original_file" xlink:type="simple">https://binary.pensoft.net/fig/1589382</uri></graphic></fig><fig id="F5" position="float" orientation="portrait"><object-id xmlns:xlink="http://www.w3.org/1999/xlink" content-type="doi" xlink:type="simple">10.3897/zookeys.1277.181453.figure5</object-id><object-id xmlns:xlink="http://www.w3.org/1999/xlink" content-type="arpha" xlink:type="simple">73360BBF-6A44-544D-8CFA-93349665DF5F</object-id><label>Figure 5.</label><caption><p><italic><tp:taxon-name><tp:taxon-name-part taxon-name-part-type="genus" reg="Merapohra">Merapohra</tp:taxon-name-part> <tp:taxon-name-part taxon-name-part-type="species" reg="karsticola">karsticola</tp:taxon-name-part></tp:taxon-name></italic> gen. nov. et sp. nov. Paratype, female (36.8 × 26.5 mm) (<named-content xmlns:xlink="http://www.w3.org/1999/xlink" content-type="dwc:collectionCode" xlink:title="Zoological Reference Collection" xlink:href="https://scientific-collections.gbif.org/collection/b1b1a075-171f-4a3c-b4c5-3668c1184b79" xlink:type="simple">ZRC</named-content> 2024.0328). <bold>A</bold>. Overall dorsal view; <bold>B</bold>. Pleonal somites 4–6 and telson; <bold>C</bold>. Sternopleonal cavity and vulvae.</p></caption><graphic xmlns:xlink="http://www.w3.org/1999/xlink" xlink:href="zookeys-1277-113_article-181453__-g005.jpg" id="oo_1589383.jpg" position="float" orientation="portrait" xlink:type="simple"><uri content-type="original_file" xlink:type="simple">https://binary.pensoft.net/fig/1589383</uri></graphic></fig><fig id="F6" position="float" orientation="portrait"><object-id xmlns:xlink="http://www.w3.org/1999/xlink" content-type="doi" xlink:type="simple">10.3897/zookeys.1277.181453.figure6</object-id><object-id xmlns:xlink="http://www.w3.org/1999/xlink" content-type="arpha" xlink:type="simple">4DF5DC26-5AD1-5BAB-903C-35F82195FE46</object-id><label>Figure 6.</label><caption><p><italic><tp:taxon-name><tp:taxon-name-part taxon-name-part-type="genus" reg="Merapohra">Merapohra</tp:taxon-name-part> <tp:taxon-name-part taxon-name-part-type="species" reg="karsticola">karsticola</tp:taxon-name-part></tp:taxon-name></italic> gen. nov. et sp. nov. Colour in life (freshly preserved). <bold>A–C</bold>. Holotype, male (37.2 × 26.7 mm) (<named-content xmlns:xlink="http://www.w3.org/1999/xlink" content-type="dwc:collectionCode" xlink:title="Zoological Reference Collection" xlink:href="https://scientific-collections.gbif.org/collection/b1b1a075-171f-4a3c-b4c5-3668c1184b79" xlink:type="simple">ZRC</named-content> 2024.0327); <bold>D–F</bold>. Paratype, female (36.8 × 26.5 mm) (<named-content xmlns:xlink="http://www.w3.org/1999/xlink" content-type="dwc:collectionCode" xlink:title="Zoological Reference Collection" xlink:href="https://scientific-collections.gbif.org/collection/b1b1a075-171f-4a3c-b4c5-3668c1184b79" xlink:type="simple">ZRC</named-content> 2024.0328). <bold>A, D</bold>. Overall dorsal view; <bold>B, E</bold>. Ventral view; <bold>C, F</bold>. Frontal view.</p></caption><graphic xmlns:xlink="http://www.w3.org/1999/xlink" xlink:href="zookeys-1277-113_article-181453__-g006.jpg" id="oo_1589384.jpg" position="float" orientation="portrait" xlink:type="simple"><uri content-type="original_file" xlink:type="simple">https://binary.pensoft.net/fig/1589384</uri></graphic></fig><fig id="F7" position="float" orientation="portrait"><object-id xmlns:xlink="http://www.w3.org/1999/xlink" content-type="doi" xlink:type="simple">10.3897/zookeys.1277.181453.figure7</object-id><object-id xmlns:xlink="http://www.w3.org/1999/xlink" content-type="arpha" xlink:type="simple">73A9694A-7CCF-55F9-9FD6-86665DDAF39A</object-id><label>Figure 7.</label><caption><p><italic><tp:taxon-name><tp:taxon-name-part taxon-name-part-type="genus" reg="Merapohra">Merapohra</tp:taxon-name-part> <tp:taxon-name-part taxon-name-part-type="species" reg="karsticola">karsticola</tp:taxon-name-part></tp:taxon-name></italic> gen. nov. et sp. nov., in life. <bold>A</bold>. Holotype, male (37.2 × 26.7 mm) (<named-content xmlns:xlink="http://www.w3.org/1999/xlink" content-type="dwc:collectionCode" xlink:title="Zoological Reference Collection" xlink:href="https://scientific-collections.gbif.org/collection/b1b1a075-171f-4a3c-b4c5-3668c1184b79" xlink:type="simple">ZRC</named-content> 2024.0327); <bold>B</bold>. Paratype, female (30.0 × 21.4 mm) (<named-content xmlns:xlink="http://www.w3.org/1999/xlink" content-type="dwc:collectionCode" xlink:title="Zoological Reference Collection" xlink:href="https://scientific-collections.gbif.org/collection/b1b1a075-171f-4a3c-b4c5-3668c1184b79" xlink:type="simple">ZRC</named-content> 2024.0328). (Photo credit: Mr. Ang Yu Pin for the paratype).</p></caption><graphic xmlns:xlink="http://www.w3.org/1999/xlink" xlink:href="zookeys-1277-113_article-181453__-g007.jpg" id="oo_1589385.jpg" position="float" orientation="portrait" xlink:type="simple"><uri content-type="original_file" xlink:type="simple">https://binary.pensoft.net/fig/1589385</uri></graphic></fig><fig id="F1" position="float" orientation="portrait"><object-id xmlns:xlink="http://www.w3.org/1999/xlink" content-type="doi" xlink:type="simple">10.3897/zookeys.1277.181453.figure1</object-id><object-id xmlns:xlink="http://www.w3.org/1999/xlink" content-type="arpha" xlink:type="simple">9EE3AC36-ABE1-52AD-9D5B-7BFB339831FD</object-id><label>Figure 1.</label><caption><p>Map of karst areas (in red) in Peninsular Malaysia. Inset map highlighting karst areas around Merapoh town, Pahang state and further north near <abbrev xmlns:xlink="http://www.w3.org/1999/xlink" xlink:title="cave (in Bahasa Malaysia)" xlink:type="simple">Gua</abbrev> Musang town, Kelantan state; yellow star indicates location of <abbrev xmlns:xlink="http://www.w3.org/1999/xlink" xlink:title="cave (in Bahasa Malaysia)" xlink:type="simple">Gua</abbrev> Hari Malaysia, type locality of <italic><tp:taxon-name><tp:taxon-name-part taxon-name-part-type="genus" reg="Merapohra">Merapohra</tp:taxon-name-part> <tp:taxon-name-part taxon-name-part-type="species" reg="karsticola">karsticola</tp:taxon-name-part></tp:taxon-name></italic> gen. nov. et sp. nov. (karst data obtained from <xref ref-type="bibr" rid="B31">Liew et al. 2016</xref>).</p></caption><graphic xmlns:xlink="http://www.w3.org/1999/xlink" xlink:href="zookeys-1277-113_article-181453__-g001.jpg" id="oo_1589379.jpg" position="float" orientation="portrait" xlink:type="simple"><uri content-type="original_file" xlink:type="simple">https://binary.pensoft.net/fig/1589379</uri></graphic></fig></tp:treatment-sec><ref-list><ref id="B31"><mixed-citation xmlns:xlink="http://www.w3.org/1999/xlink" xlink:type="simple">Liew TS, Price L, Clements R (2016) Using Google Earth to improve the management of threatened limestone karst ecosystems in Peninsular Malaysia. Tropical Conservation Science 9(2): 903–920. <ext-link xlink:href="10.1177/194008291600900219" ext-link-type="doi" xlink:type="simple">https://doi.org/10.1177/194008291600900219</ext-link></mixed-citation></ref></ref-list></tp:taxon-treatment>
